# Supplementary material for: 6,8-Diiodo-5,7-dimeth­oxy-4-methyl­coumarin
Source: Acta Crystallogr Sect E Struct Rep Online. 2010 Mar 31;66(Pt 4):o988. doi: 10.1107/S1600536810011360 (PMC2983982; doi:10.1107/S1600536810011360)
Supplement: Supplementary file 1 [file e-66-0o988-sup1.cif]

##############################################################################
###                                                                        ###
###        Electronic paper (Acta Crystallographica Section E)             ###
###                                                                        ###
##############################################################################
#                                                                            #
# This CIF contains the data in a paper accepted for publication in Acta     #
# Crystallographica Section E. It conforms to the requirements of Notes      #
# for Authors for Section E, and has been peer reviewed under the auspices   #
# of the IUCr Commission on Journals.                                        #
#                                                                            #
# Full details of the Crystallographic Information File format               #
# are given in the paper "The Crystallographic Information File (CIF):       #
# a New Standard Archive File for Crystallography" by S. R. Hall, F. H.      #
# Allen and I. D. Brown [Acta Cryst. (1991), A47, 655-685].                  #
#                                                                            #
# The current version of the core CIF dictionary is obtainable from          #
# ftp://ftp.iucr.org/pub/cif_core.dic. The current version number is 2.4.    #
#                                                                            #
# Software is freely available for graphical display of the structure(s) in  #
# this CIF.  For information consult the CIF home page http://www.iucr.org/  #
# cif/home.html                                                              #
#                                                                            #
# This file may be used for bona fide research purposes within the           #
# scientific community so long as proper attribution is given to the journal # 
# article from which it was obtained.                                        #
#                                                                            #
##############################################################################
                                             
data_global
_audit_creation_method     SHELXL-97
_journal_date_recd_electronic     2010-03-24
_journal_date_accepted     2010-03-25
_journal_name_full     'Acta Crystallographica, Section E'
_journal_year     2010
_journal_volume     66
_journal_issue      4
_journal_page_first     o988
_journal_page_last     o988
_journal_paper_category     QO
_journal_coeditor_code     BT5225
_publ_contact_author_name     'Pedro Silva'
_publ_contact_author_address
; CEMDRX, Physics Department
  University of Coimbra
  P-3004-516 Coimbra
  Portugal
;
_publ_contact_author_email     psidonio@pollux.fis.uc.pt
_publ_contact_author_fax     '351 239829158'
_publ_contact_author_phone     '351 239410652'
_publ_section_title
;
6,8-Diiodo-5,7-dimethoxy-4-methylcoumarin
;
loop_
    _publ_author_name
    _publ_author_footnote
    _publ_author_address
    'Pereira Silva, P. S. ' .
; CEMDRX, Physics Department
  University of Coimbra
  P-3004-516 Coimbra
  Portugal
;
    'Parveen, Mehtab' .
; Department of Chemistry
  Aligarh Muslim University
  Aligarh 202 002
  India
;
    'Khanam, Zakia' .
; Department of Chemistry
  Aligarh Muslim University
  Aligarh 202 002
  India
;
    'Ali, Akhtar' .
; Department of Chemistry
  Aligarh Muslim University
  Aligarh 202 002
  India
;
    'Ramos Silva, M.' .
; CEMDRX, Physics Department
  University of Coimbra
  P-3004-516 Coimbra
  Portugal
;
data_I
_chemical_name_systematic
;
6,8-diiodo-5,7-dimethoxy-4-methyl-2<i>H</i>-chromen-2-one
;
_chemical_name_common
;
6,8-Diiodo-5,7-dimethoxy-4-methylcoumarin
;
_chemical_formula_moiety     'C12 H10 I2 O4'
_chemical_formula_sum     'C12 H10 I2 O4'
_chemical_formula_iupac     'C12 H10 I2 O4'
_chemical_formula_weight     472.00
_chemical_melting_point     490
_symmetry_cell_setting     monoclinic
_symmetry_space_group_name_H-M     'P 21/c'
_symmetry_space_group_name_Hall     '-P 2ybc'
loop_
    _symmetry_equiv_pos_as_xyz
    'x, y, z'
    '-x, y+1/2, -z+1/2'
    '-x, -y, -z'
    'x, -y-1/2, z-1/2'
_cell_length_a     10.8681(2)
_cell_length_b     9.1179(2)
_cell_length_c     17.2315(3)
_cell_angle_alpha     90.00
_cell_angle_beta     125.3950(10)
_cell_angle_gamma     90.00
_cell_volume     1391.95(5)
_cell_formula_units_Z     4
_cell_measurement_reflns_used     7934
_cell_measurement_theta_min     2.4437
_cell_measurement_theta_max     29.4683
_cell_measurement_temperature     293(2)
_exptl_crystal_description     'irregular block'
_exptl_crystal_colour     'pale yellow'
_exptl_crystal_size_max     0.30
_exptl_crystal_size_mid     0.24
_exptl_crystal_size_min     0.16
_exptl_crystal_density_diffrn     2.252
_exptl_crystal_density_meas     ?
_exptl_crystal_density_method     'not measured'
_exptl_crystal_F_000     880
_exptl_absorpt_coefficient_mu     4.521
_exptl_absorpt_correction_type     multi-scan
_exptl_absorpt_process_details     '(SADABS; Sheldrick, 2003)'
_exptl_absorpt_correction_T_min     0.396
_exptl_absorpt_correction_T_max     0.485
_exptl_special_details
;
;
_diffrn_ambient_temperature     293(2)
_diffrn_radiation_type     MoK\a
_diffrn_radiation_wavelength     0.71073
_diffrn_radiation_source     'fine-focus sealed tube'
_diffrn_radiation_monochromator     graphite
_diffrn_measurement_device_type     'Bruker APEXII CCD area-detector'
_diffrn_measurement_method     '\f and \w'
_diffrn_detector_area_resol_mean     ?
_diffrn_reflns_number     27048
_diffrn_reflns_av_R_equivalents     0.0219
_diffrn_reflns_av_sigmaI/netI     0.0129
_diffrn_reflns_theta_min     2.30
_diffrn_reflns_theta_max     29.69
_diffrn_reflns_theta_full     25.00
_diffrn_measured_fraction_theta_max     0.997
_diffrn_measured_fraction_theta_full     1.000
_diffrn_reflns_limit_h_min     -14
_diffrn_reflns_limit_h_max     15
_diffrn_reflns_limit_k_min     -12
_diffrn_reflns_limit_k_max     12
_diffrn_reflns_limit_l_min     -24
_diffrn_reflns_limit_l_max     23
_diffrn_standards_number     0
_diffrn_standards_interval_count     0
_diffrn_standards_interval_time     0
_diffrn_standards_decay_%     ?
_refine_special_details
;
Refinement of <i>F</i>^2^ against ALL reflections. The weighted <i>R</i>-factor
wR and goodness of fit <i>S</i> are based on <i>F</i>^2^, conventional
<i>R</i>-factors <i>R</i> are based on <i>F</i>, with <i>F</i> set to zero for
negative <i>F</i>^2^. The threshold expression of <i>F</i>^2^ >
\s(<i>F</i>^2^) is used only for calculating <i>R</i>-factors(gt) etc. and is
not relevant to the choice of reflections for refinement. <i>R</i>-factors
based on <i>F</i>^2^ are statistically about twice as large as those based on
<i>F</i>, and <i>R</i>- factors based on ALL data will be even larger.
;
_reflns_number_total     3928
_reflns_number_gt     3453
_reflns_threshold_expression     I>2\s(I)
_refine_ls_structure_factor_coef     Fsqd
_refine_ls_matrix_type     full
_refine_ls_R_factor_all     0.0275
_refine_ls_R_factor_gt     0.0229
_refine_ls_wR_factor_gt     0.0528
_refine_ls_wR_factor_ref     0.0548
_refine_ls_goodness_of_fit_ref     1.059
_refine_ls_restrained_S_all     1.059
_refine_ls_number_reflns     3928
_refine_ls_number_parameters     166
_refine_ls_number_restraints     0
_refine_ls_hydrogen_treatment     constr
_refine_ls_weighting_scheme     calc
_refine_ls_weighting_details
         'calc w=1/[\s^2^(Fo^2^)+(0.0226P)^2^+1.1738P] where P=(Fo^2^+2Fc^2^)/3'
_atom_sites_solution_hydrogens     geom
_atom_sites_solution_primary     direct
_atom_sites_solution_secondary     difmap
_refine_ls_shift/su_max     0.001
_refine_ls_shift/su_mean     0.000
_refine_diff_density_max     0.705
_refine_diff_density_min     -0.960
_refine_ls_extinction_method     none
_refine_ls_extinction_coef     ?
loop_
    _atom_type_symbol
    _atom_type_description
    _atom_type_scat_dispersion_real
    _atom_type_scat_dispersion_imag
    _atom_type_scat_source
    'C' 'C' 0.0033 0.0016
                         'International Tables Vol C Tables 4.2.6.8 and 6.1.1.4'
    'H' 'H' 0.0000 0.0000
                         'International Tables Vol C Tables 4.2.6.8 and 6.1.1.4'
    'I' 'I' -0.4742 1.8119
                         'International Tables Vol C Tables 4.2.6.8 and 6.1.1.4'
    'O' 'O' 0.0106 0.0060
                         'International Tables Vol C Tables 4.2.6.8 and 6.1.1.4'
_computing_data_collection     'APEX2 (Bruker, 2003)'
_computing_cell_refinement     'SAINT (Bruker, 2003)'
_computing_data_reduction     'SAINT (Bruker, 2003)'
_computing_structure_solution     'SHELXS97 (Sheldrick, 2008)'
_computing_structure_refinement     'SHELXL97 (Sheldrick, 2008)'
_computing_molecular_graphics     'PLATON (Spek, 2009)'
_computing_publication_material     'SHELXL97 (Sheldrick, 2008)'
loop_
    _atom_site_type_symbol
    _atom_site_label
    _atom_site_fract_x
    _atom_site_fract_y
    _atom_site_fract_z
    _atom_site_U_iso_or_equiv
    _atom_site_adp_type
    _atom_site_calc_flag
    _atom_site_refinement_flags
    _atom_site_occupancy
    _atom_site_disorder_assembly
    _atom_site_disorder_group
    I I1 0.51053(2) 0.82363(2) 0.156895(15) 0.05749(7) Uani d . 1 . .
    I I2 0.11277(2) 0.593603(19) 0.266073(13) 0.04546(6) Uani d . 1 . .
    O O1 0.06827(19) 0.35475(17) 0.12276(12) 0.0353(3) Uani d . 1 . .
    O O2 -0.0507(2) 0.1432(2) 0.07590(17) 0.0548(5) Uani d . 1 . .
    O O3 0.39384(18) 0.53122(19) 0.03873(12) 0.0383(4) Uani d . 1 . .
    O O4 0.3379(2) 0.79647(18) 0.25451(12) 0.0434(4) Uani d . 1 . .
    C C8 0.1966(3) 0.5766(2) 0.18397(16) 0.0317(4) Uani d . 1 . .
    C C7 0.2959(3) 0.6823(2) 0.19268(16) 0.0337(5) Uani d . 1 . .
    C C6 0.3586(3) 0.6668(2) 0.14197(17) 0.0352(5) Uani d . 1 . .
    C C5 0.3273(2) 0.5453(3) 0.08510(15) 0.0318(4) Uani d . 1 . .
    C C10 0.2315(2) 0.4324(2) 0.07795(15) 0.0297(4) Uani d . 1 . .
    C C9 0.1647(2) 0.4549(2) 0.12598(15) 0.0294(4) Uani d . 1 . .
    C C4 0.2056(3) 0.2920(2) 0.03026(16) 0.0352(5) Uani d . 1 . .
    C C3 0.1095(3) 0.1972(3) 0.02911(18) 0.0395(5) Uani d . 1 . .
    H H3 0.0905 0.1087 -0.0028 0.047 Uiso calc R 1 . .
    C C2 0.0351(3) 0.2248(3) 0.07400(18) 0.0379(5) Uani d . 1 . .
    C C13 0.2462(4) 0.9256(3) 0.2126(2) 0.0621(8) Uani d . 1 . .
    H H13A 0.2393 0.9513 0.1562 0.093 Uiso calc R 1 . .
    H H13B 0.2911 1.0051 0.2573 0.093 Uiso calc R 1 . .
    H H13C 0.1470 0.9066 0.1964 0.093 Uiso calc R 1 . .
    C C12 0.3139(3) 0.6047(3) -0.05204(19) 0.0497(6) Uani d . 1 . .
    H H12A 0.2153 0.5623 -0.0936 0.075 Uiso calc R 1 . .
    H H12B 0.3687 0.5937 -0.0797 0.075 Uiso calc R 1 . .
    H H12C 0.3044 0.7070 -0.0433 0.075 Uiso calc R 1 . .
    C C11 0.2873(4) 0.2436(3) -0.0117(2) 0.0582(8) Uani d . 1 . .
    H H11A 0.2607 0.1440 -0.0331 0.087 Uiso calc R 1 . .
    H H11B 0.3942 0.2502 0.0357 0.087 Uiso calc R 1 . .
    H H11C 0.2592 0.3057 -0.0646 0.087 Uiso calc R 1 . .
loop_
    _atom_site_aniso_label
    _atom_site_aniso_U_11
    _atom_site_aniso_U_22
    _atom_site_aniso_U_33
    _atom_site_aniso_U_12
    _atom_site_aniso_U_13
    _atom_site_aniso_U_23
    I1 0.05881(12) 0.05243(11) 0.06135(13) -0.02587(9) 0.03486(10) -0.01030(8)
    I2 0.05746(11) 0.04523(10) 0.04782(10) -0.00537(7) 0.03859(9) -0.01056(7)
    O1 0.0400(9) 0.0303(7) 0.0438(9) -0.0055(6) 0.0290(8) -0.0069(7)
    O2 0.0650(13) 0.0391(9) 0.0823(15) -0.0165(9) 0.0552(12) -0.0145(10)
    O3 0.0370(8) 0.0458(9) 0.0384(9) 0.0023(7) 0.0255(8) 0.0035(7)
    O4 0.0572(11) 0.0325(8) 0.0355(9) -0.0062(8) 0.0239(8) -0.0092(7)
    C8 0.0355(11) 0.0304(10) 0.0307(10) 0.0031(8) 0.0200(9) -0.0015(8)
    C7 0.0380(12) 0.0277(10) 0.0286(10) -0.0006(8) 0.0154(9) -0.0023(8)
    C6 0.0355(11) 0.0325(11) 0.0330(11) -0.0057(9) 0.0172(10) 0.0007(9)
    C5 0.0299(10) 0.0357(11) 0.0291(10) 0.0019(8) 0.0167(9) 0.0032(8)
    C10 0.0307(10) 0.0294(10) 0.0271(10) 0.0008(8) 0.0157(9) -0.0008(8)
    C9 0.0293(10) 0.0280(9) 0.0296(10) 0.0003(8) 0.0162(9) -0.0005(8)
    C4 0.0400(12) 0.0334(11) 0.0338(11) 0.0017(9) 0.0224(10) -0.0036(9)
    C3 0.0477(14) 0.0299(11) 0.0453(13) -0.0041(10) 0.0294(12) -0.0077(9)
    C2 0.0409(12) 0.0290(10) 0.0453(13) -0.0031(9) 0.0257(11) -0.0049(9)
    C13 0.093(2) 0.0340(13) 0.0625(19) 0.0072(15) 0.0471(19) -0.0025(12)
    C12 0.0480(15) 0.0696(18) 0.0379(13) 0.0039(13) 0.0285(12) 0.0077(12)
    C11 0.078(2) 0.0493(16) 0.077(2) -0.0089(15) 0.0618(19) -0.0206(15)
_geom_special_details
;
All esds (except the esd in the dihedral angle between two l.s. planes) are
estimated using the full covariance matrix. The cell esds are taken into
account individually in the estimation of esds in distances, angles and
torsion angles; correlations between esds in cell parameters are only used
when they are defined by crystal symmetry. An approximate (isotropic)
treatment of cell esds is used for estimating esds involving l.s. planes.
;
loop_
    _geom_bond_atom_site_label_1
    _geom_bond_atom_site_label_2
    _geom_bond_site_symmetry_2
    _geom_bond_distance
    _geom_bond_publ_flag
    I1 C6 . 2.084(2) ?
    I2 C8 . 2.085(2) ?
    O1 C9 . 1.367(3) ?
    O1 C2 . 1.375(3) ?
    O2 C2 . 1.208(3) ?
    O3 C5 . 1.359(3) ?
    O3 C12 . 1.441(3) ?
    O4 C7 . 1.365(3) ?
    O4 C13 . 1.438(3) ?
    C8 C7 . 1.389(3) ?
    C8 C9 . 1.396(3) ?
    C7 C6 . 1.392(3) ?
    C6 C5 . 1.385(3) ?
    C5 C10 . 1.418(3) ?
    C10 C9 . 1.397(3) ?
    C10 C4 . 1.458(3) ?
    C4 C3 . 1.347(3) ?
    C4 C11 . 1.500(3) ?
    C3 C2 . 1.428(3) ?
    C3 H3 . 0.9300 ?
    C13 H13A . 0.9600 ?
    C13 H13B . 0.9600 ?
    C13 H13C . 0.9600 ?
    C12 H12A . 0.9600 ?
    C12 H12B . 0.9600 ?
    C12 H12C . 0.9600 ?
    C11 H11A . 0.9600 ?
    C11 H11B . 0.9600 ?
    C11 H11C . 0.9600 ?
loop_
    _geom_angle_atom_site_label_1
    _geom_angle_atom_site_label_2
    _geom_angle_atom_site_label_3
    _geom_angle_site_symmetry_1
    _geom_angle_site_symmetry_3
    _geom_angle
    _geom_angle_publ_flag
    C9 O1 C2 . . 121.60(18) ?
    C5 O3 C12 . . 113.74(18) ?
    C7 O4 C13 . . 114.3(2) ?
    C7 C8 C9 . . 118.9(2) ?
    C7 C8 I2 . . 119.53(16) ?
    C9 C8 I2 . . 121.34(16) ?
    O4 C7 C8 . . 120.0(2) ?
    O4 C7 C6 . . 120.2(2) ?
    C8 C7 C6 . . 119.6(2) ?
    C5 C6 C7 . . 121.1(2) ?
    C5 C6 I1 . . 119.26(17) ?
    C7 C6 I1 . . 119.58(16) ?
    O3 C5 C6 . . 119.7(2) ?
    O3 C5 C10 . . 119.6(2) ?
    C6 C5 C10 . . 120.6(2) ?
    C9 C10 C5 . . 116.74(19) ?
    C9 C10 C4 . . 117.8(2) ?
    C5 C10 C4 . . 125.4(2) ?
    O1 C9 C10 . . 121.85(19) ?
    O1 C9 C8 . . 115.25(19) ?
    C10 C9 C8 . . 122.8(2) ?
    C3 C4 C10 . . 117.8(2) ?
    C3 C4 C11 . . 118.3(2) ?
    C10 C4 C11 . . 123.7(2) ?
    C4 C3 C2 . . 123.8(2) ?
    C4 C3 H3 . . 118.1 ?
    C2 C3 H3 . . 118.1 ?
    O2 C2 O1 . . 116.6(2) ?
    O2 C2 C3 . . 126.5(2) ?
    O1 C2 C3 . . 116.9(2) ?
    O4 C13 H13A . . 109.5 ?
    O4 C13 H13B . . 109.5 ?
    H13A C13 H13B . . 109.5 ?
    O4 C13 H13C . . 109.5 ?
    H13A C13 H13C . . 109.5 ?
    H13B C13 H13C . . 109.5 ?
    O3 C12 H12A . . 109.5 ?
    O3 C12 H12B . . 109.5 ?
    H12A C12 H12B . . 109.5 ?
    O3 C12 H12C . . 109.5 ?
    H12A C12 H12C . . 109.5 ?
    H12B C12 H12C . . 109.5 ?
    C4 C11 H11A . . 109.5 ?
    C4 C11 H11B . . 109.5 ?
    H11A C11 H11B . . 109.5 ?
    C4 C11 H11C . . 109.5 ?
    H11A C11 H11C . . 109.5 ?
    H11B C11 H11C . . 109.5 ?
loop_
    _geom_torsion_atom_site_label_1
    _geom_torsion_atom_site_label_2
    _geom_torsion_atom_site_label_3
    _geom_torsion_atom_site_label_4
    _geom_torsion_site_symmetry_1
    _geom_torsion_site_symmetry_2
    _geom_torsion_site_symmetry_3
    _geom_torsion_site_symmetry_4
    _geom_torsion
    _geom_torsion_publ_flag
    C13 O4 C7 C8 . . . . -92.8(3) ?
    C13 O4 C7 C6 . . . . 90.7(3) ?
    C9 C8 C7 O4 . . . . -175.0(2) ?
    I2 C8 C7 O4 . . . . -0.1(3) ?
    C9 C8 C7 C6 . . . . 1.5(3) ?
    I2 C8 C7 C6 . . . . 176.40(17) ?
    O4 C7 C6 C5 . . . . 174.5(2) ?
    C8 C7 C6 C5 . . . . -2.0(3) ?
    O4 C7 C6 I1 . . . . -2.4(3) ?
    C8 C7 C6 I1 . . . . -178.96(17) ?
    C12 O3 C5 C6 . . . . -85.9(3) ?
    C12 O3 C5 C10 . . . . 96.7(3) ?
    C7 C6 C5 O3 . . . . -178.0(2) ?
    I1 C6 C5 O3 . . . . -1.1(3) ?
    C7 C6 C5 C10 . . . . -0.7(3) ?
    I1 C6 C5 C10 . . . . 176.25(16) ?
    O3 C5 C10 C9 . . . . -178.92(19) ?
    C6 C5 C10 C9 . . . . 3.7(3) ?
    O3 C5 C10 C4 . . . . 5.4(3) ?
    C6 C5 C10 C4 . . . . -171.9(2) ?
    C2 O1 C9 C10 . . . . 1.7(3) ?
    C2 O1 C9 C8 . . . . -175.3(2) ?
    C5 C10 C9 O1 . . . . 178.85(19) ?
    C4 C10 C9 O1 . . . . -5.2(3) ?
    C5 C10 C9 C8 . . . . -4.3(3) ?
    C4 C10 C9 C8 . . . . 171.7(2) ?
    C7 C8 C9 O1 . . . . 178.8(2) ?
    I2 C8 C9 O1 . . . . 4.0(3) ?
    C7 C8 C9 C10 . . . . 1.7(3) ?
    I2 C8 C9 C10 . . . . -173.05(16) ?
    C9 C10 C4 C3 . . . . 5.1(3) ?
    C5 C10 C4 C3 . . . . -179.3(2) ?
    C9 C10 C4 C11 . . . . -170.8(3) ?
    C5 C10 C4 C11 . . . . 4.8(4) ?
    C10 C4 C3 C2 . . . . -1.8(4) ?
    C11 C4 C3 C2 . . . . 174.3(3) ?
    C9 O1 C2 O2 . . . . 179.6(2) ?
    C9 O1 C2 C3 . . . . 1.7(3) ?
    C4 C3 C2 O2 . . . . -179.2(3) ?
    C4 C3 C2 O1 . . . . -1.7(4) ?
loop_
    _geom_hbond_atom_site_label_D
    _geom_hbond_atom_site_label_H
    _geom_hbond_atom_site_label_A
    _geom_hbond_site_symmetry_A
    _geom_hbond_distance_DH
    _geom_hbond_distance_HA
    _geom_hbond_distance_DA
    _geom_hbond_angle_DHA
    C3 H3 O2 3 0.93 2.53 3.460(3) 175.1
