# Supplementary material for: 6,8-Diiodo-5,7-dimeth­oxy-4-methyl­coumarin
Source: Acta Crystallogr Sect E Struct Rep Online. 2010 Mar 31;66(Pt 4):o988. doi: 10.1107/S1600536810011360 (PMC2983982; doi:10.1107/S1600536810011360)
Supplement: Supplementary file 2 [file e-66-0o988-Isup2.hkl]

#
# h,k,l, Fc-squared, Fo-squared, sigma(Fo-squared) and status flag
#
data_I
_shelx_title ' C11                              P21/c'
_shelx_refln_list_code          4
_shelx_F_calc_maximum      365.25
_exptl_crystal_F_000       880.00
_reflns_d_resolution_high  0.7175
 
loop_
 _symmetry_equiv_pos_as_xyz
 'x, y, z'
 '-x, y+1/2, -z+1/2'
 '-x, -y, -z'
 'x, -y-1/2, z-1/2'
 
_cell_length_a    10.8681
_cell_length_b     9.1179
_cell_length_c    17.2315
_cell_angle_alpha  90.000
_cell_angle_beta  125.395
_cell_angle_gamma  90.000
 
_shelx_F_squared_multiplier     1.000
 
loop_
 _refln_index_h
 _refln_index_k
 _refln_index_l
 _refln_F_squared_calc
 _refln_F_squared_meas
 _refln_F_squared_sigma
 _refln_observed_status
   1   0   0      112.12      117.24      4.11 o
   2   0   0    11882.41    12117.32    100.17 o
   3   0   0    25030.75    25233.68    157.56 o
   4   0   0       84.51       95.61      5.48 o
   5   0   0    37875.41    37129.02    244.42 o
   6   0   0     1722.13     1769.07     24.42 o
   7   0   0     3675.91     3823.86     43.98 o
   8   0   0     3983.63     3852.08     49.55 o
   9   0   0       24.60       20.28      9.65 o
  10   0   0     1355.68     1466.97     34.56 o
  11   0   0      251.50      213.12     18.05 o
  12   0   0        0.10        2.21     10.29 o
   1   1   0     6255.92     6584.83     41.33 o
   2   1   0      695.78      645.50      5.82 o
   3   1   0     1094.60     1243.38      9.12 o
   4   1   0     5479.73     5451.62     29.44 o
   5   1   0     6871.64     6943.18     38.93 o
   6   1   0      107.70      123.44      4.62 o
   7   1   0     2491.69     2479.90     22.74 o
   8   1   0       20.19       27.91      4.59 o
   9   1   0      265.81      325.81     11.86 o
  10   1   0      509.39      554.30     16.69 o
  11   1   0        6.75       27.07      8.30 o
  12   1   0      158.32      185.40     15.63 o
   0   2   0     4542.93     4740.48     45.09 o
   1   2   0    16087.05    15782.20     99.61 o
   2   2   0    11326.01    11757.60     55.54 o
   3   2   0      204.95      229.34      3.85 o
   4   2   0    13284.26    13241.47     62.54 o
   5   2   0     2042.99     2185.37     16.47 o
   6   2   0     2701.72     2675.09     21.49 o
   7   2   0     1503.02     1506.21     16.78 o
   8   2   0        1.08        3.09      4.07 o
   9   2   0      486.08      518.48     14.98 o
  10   2   0        5.55       14.11      6.85 o
  11   2   0        1.68       -7.11      7.11 o
  12   2   0        0.22        1.80      8.27 o
   1   3   0    25438.25    25931.23    153.81 o
   2   3   0    13867.82    14021.91     77.45 o
   3   3   0    14515.88    14551.82     72.03 o
   4   3   0      258.46      267.08      4.52 o
   5   3   0       32.13       37.96      2.47 o
   6   3   0     5541.10     5504.24     37.12 o
   7   3   0      896.12      835.02     13.84 o
   8   3   0     1132.88     1163.37     20.25 o
   9   3   0       79.33       81.28      7.93 o
  10   3   0      114.75       95.43     10.63 o
  11   3   0      842.46      834.98     48.48 o
   0   4   0    17788.38    18402.02    173.66 o
   1   4   0     4264.41     4548.39     30.13 o
   2   4   0     4469.55     4862.92     34.53 o
   3   4   0     4909.48     5108.87     28.03 o
   4   4   0      704.22      722.50      9.24 o
   5   4   0     7771.35     7469.77     52.97 o
   6   4   0       40.77       66.73      4.94 o
   7   4   0      541.80      509.85     10.67 o
   8   4   0      945.81      852.30     16.19 o
   9   4   0       33.84       35.16      6.38 o
  10   4   0      318.17      323.52     23.55 o
  11   4   0       30.90       35.62     13.97 o
   1   5   0      107.70       90.34      2.55 o
   2   5   0      157.04      139.15      3.80 o
   3   5   0      567.82      563.63      7.12 o
   4   5   0        6.63       61.46     33.59 o
   5   5   0      138.21      150.42      6.08 o
   6   5   0      151.66      146.08      7.03 o
   7   5   0      168.49      179.34      8.18 o
   8   5   0       78.77       82.54      8.23 o
   9   5   0        7.93       -3.58      8.64 o
  10   5   0        4.86        1.78     10.60 o
  11   5   0       16.34        4.51     11.43 o
   0   6   0       15.33       16.40      3.20 o
   1   6   0    21176.69    21686.92    127.16 o
   2   6   0     7783.51     7985.52     53.71 o
   3   6   0      295.26      277.85      4.63 o
   4   6   0    10637.65    10559.86     73.78 o
   5   6   0      240.92      235.53      7.37 o
   6   6   0     3487.13     3352.00     34.06 o
   7   6   0     2306.45     2224.07     43.40 o
   8   6   0       26.84       20.42      7.99 o
   9   6   0     1935.63     1931.27     45.44 o
  10   6   0       28.46       20.62     11.19 o
   1   7   0     1123.57     1136.41     15.49 o
   2   7   0     5840.12     5915.92     46.74 o
   3   7   0     3184.40     3112.32     42.12 o
   4   7   0      226.91      243.47      6.73 o
   5   7   0       30.69       30.52      4.14 o
   6   7   0     2119.11     2112.47     27.78 o
   7   7   0       94.99       94.80      8.60 o
   8   7   0      834.13      870.66     36.80 o
   9   7   0      150.16      147.08     14.00 o
  10   7   0       16.21       13.03     11.15 o
   0   8   0     4674.46     4566.19     61.16 o
   1   8   0     2663.83     2679.97     28.93 o
   2   8   0      271.89      280.21     11.42 o
   3   8   0     2242.72     2249.00     30.57 o
   4   8   0      801.60      811.99     25.82 o
   5   8   0      645.44      621.17     13.05 o
   6   8   0      872.75      874.51     21.36 o
   7   8   0      258.33      266.49     15.57 o
   8   8   0      214.58      259.42     18.19 o
   9   8   0        9.11       10.81      8.54 o
   1   9   0      776.60      749.03     24.21 o
   2   9   0     1994.89     2006.31     30.30 o
   3   9   0       28.31       21.03      5.13 o
   4   9   0      809.23      796.35     28.05 o
   5   9   0      894.40      921.89     32.58 o
   6   9   0       28.02       25.74     13.21 o
   7   9   0      629.51      666.60     18.49 o
   8   9   0      104.75      102.11     12.59 o
   0  10   0      856.06      812.11     66.61 o
   1  10   0      331.46      342.77     12.34 o
   2  10   0        7.14       16.57      4.89 o
   3  10   0      257.21      244.50     19.59 o
   4  10   0      587.11      589.80     36.43 o
   5  10   0      369.80      402.23     49.99 o
   6  10   0      113.11      112.86     18.87 o
   7  10   0       61.10       56.34     17.12 o
   1  11   0        0.29        6.51      5.38 o
   2  11   0        2.36       -4.96      5.24 o
   3  11   0        2.33       -2.76      9.38 o
   4  11   0      192.68      200.72     31.97 o
   5  11   0       32.76       35.92     13.87 o
   6  11   0       13.62       16.52     13.40 o
   0  12   0      458.40      461.78     33.42 o
   1  12   0       10.77        8.19      5.84 o
   2  12   0       94.05      107.08      9.40 o
   3  12   0      362.07      403.55     36.84 o
   4  12   0       19.14       23.52     17.38 o
 -12   1   1       33.32       27.30      9.64 o
 -11   1   1      348.87      372.35     21.55 o
 -10   1   1       20.72       18.39      6.39 o
  -9   1   1       84.71       83.22      6.67 o
  -8   1   1     2475.03     2491.94     24.52 o
  -7   1   1      991.13     1027.28     12.90 o
  -6   1   1     5308.33     5098.24     37.90 o
  -5   1   1      372.88      428.09      7.79 o
  -4   1   1      461.05      496.42      6.23 o
  -3   1   1    39586.26    37249.04    186.50 o
  -2   1   1     4107.06     4194.76     22.51 o
  -1   1   1    17695.74    16843.39     95.87 o
   0   1   1     1175.30     1234.24      9.69 o
   1   1   1    19931.18    19869.48    127.51 o
   2   1   1    54575.01    52118.14    274.54 o
   3   1   1     4526.37     4442.23     24.84 o
   4   1   1     2796.61     2840.80     17.98 o
   5   1   1     4666.77     4836.70     29.93 o
   6   1   1     1554.33     1524.21     16.89 o
   7   1   1     1435.18     1432.05     16.85 o
   8   1   1       50.20       72.54      5.91 o
   9   1   1        0.52        4.47      7.15 o
  10   1   1      113.81      100.96      9.96 o
  11   1   1      173.03      216.41     14.49 o
 -12   2   1      277.66      200.32     15.27 o
 -11   2   1       41.20       45.16      9.53 o
 -10   2   1       97.95      125.67      9.99 o
  -9   2   1     2503.98     2429.34     36.00 o
  -8   2   1      143.96      145.84      6.64 o
  -7   2   1     1906.17     1859.62     18.59 o
  -6   2   1     3759.71     3716.37     24.46 o
  -5   2   1        8.18       35.30      3.25 o
  -4   2   1    35082.23    35013.78    166.17 o
  -3   2   1     1462.24     1614.26     10.54 o
  -2   2   1       88.07       87.37      2.60 o
  -1   2   1    50760.41    47626.59    288.53 o
   0   2   1     1323.34     1420.41     10.58 o
   1   2   1    54683.30    49428.73    619.47 o
   2   2   1    20489.92    20704.88    100.19 o
   3   2   1      705.26      745.46      7.53 o
   4   2   1    30617.12    30248.47    143.21 o
   5   2   1      713.27      778.09      9.37 o
   6   2   1     6913.39     6867.30     44.43 o
   7   2   1     3437.58     3319.23     27.95 o
   8   2   1        0.18       -2.47      3.75 o
   9   2   1     2075.47     2089.29     30.67 o
  10   2   1        3.21        6.82      7.00 o
  11   2   1      273.11      267.91     16.05 o
 -12   3   1      103.43      117.31     13.24 o
 -11   3   1      587.02      624.97     23.96 o
 -10   3   1      663.29      662.46     25.88 o
  -9   3   1      828.63      786.50     20.09 o
  -8   3   1     2534.94     2450.75     30.67 o
  -7   3   1      824.20      821.21     16.81 o
  -6   3   1     4386.17     4371.23     27.60 o
  -5   3   1     6654.52     6699.40     40.00 o
  -4   3   1     1736.25     1619.10     12.08 o
  -3   3   1    13788.70    13982.42     71.75 o
  -2   3   1     5616.56     5694.65     32.58 o
  -1   3   1     9697.40    10396.29     54.61 o
   0   3   1    13586.22    14421.59     82.15 o
   1   3   1     1678.02     1702.99     15.72 o
   2   3   1    13102.98    13622.18     68.83 o
   3   3   1      371.47      404.76      5.65 o
   4   3   1     2048.34     2184.81     16.44 o
   5   3   1       33.09       39.53      4.24 o
   6   3   1       13.47       18.16      3.17 o
   7   3   1      233.66      238.82      8.07 o
   8   3   1        7.37       -0.33      5.06 o
   9   3   1       30.68       18.58      7.55 o
  10   3   1        5.69       11.87      7.02 o
  11   3   1        2.08        9.43      8.03 o
 -12   4   1        0.63       -9.73      9.73 o
 -11   4   1        7.44        0.32      7.07 o
 -10   4   1      379.31      382.21     29.51 o
  -9   4   1      820.76      789.37     26.89 o
  -8   4   1     1071.25     1051.03     18.12 o
  -7   4   1      770.07      789.46     16.53 o
  -6   4   1       20.22       25.73      4.10 o
  -5   4   1    10036.96     9898.03     60.60 o
  -4   4   1      468.62      517.02      6.52 o
  -3   4   1    13453.60    13697.42     74.92 o
  -2   4   1    18728.54    19286.11     89.61 o
  -1   4   1      907.10     1002.98      8.24 o
   0   4   1    35914.68    35634.75    190.58 o
   1   4   1     2687.66     2966.16     22.39 o
   2   4   1     9906.83    10021.89     72.19 o
   3   4   1    16289.93    16129.20     84.61 o
   4   4   1       75.18       86.03      5.11 o
   5   4   1    11760.16    11563.64     73.78 o
   6   4   1     3308.52     3192.84     30.64 o
   7   4   1     1110.12     1135.84     19.40 o
   8   4   1     2207.22     2234.73     38.66 o
   9   4   1      151.74      123.32     20.62 o
  10   4   1      635.60      645.38     32.27 o
  11   4   1      148.49      145.41     20.27 o
 -11   5   1        2.66        0.28     11.16 o
 -10   5   1      975.05      987.61     38.13 o
  -9   5   1      377.85      416.70     23.02 o
  -8   5   1        2.64       -3.35      4.78 o
  -7   5   1     5954.49     6038.92     62.07 o
  -6   5   1        2.91        6.72      3.26 o
  -5   5   1     7417.75     7540.89     57.00 o
  -4   5   1     8697.81     8785.24     56.70 o
  -3   5   1     1381.56     1402.59     12.02 o
  -2   5   1    27984.24    28056.06    167.50 o
  -1   5   1      788.64      924.26     10.66 o
   0   5   1     1165.20     1129.91      8.86 o
   1   5   1     9680.46     9815.19     61.88 o
   2   5   1     5498.72     5209.76     32.94 o
   3   5   1     7948.90     8037.24     54.58 o
   4   5   1      136.16      137.92      7.66 o
   5   5   1      440.65      427.34      9.64 o
   6   5   1      979.45      970.17     16.07 o
   7   5   1     1695.48     1721.67     26.62 o
   8   5   1       82.62       86.01     11.32 o
   9   5   1       44.10       51.75     30.24 o
  10   5   1      464.77      475.35     36.95 o
 -11   6   1      150.85      151.38     19.16 o
 -10   6   1       20.17       15.27     13.15 o
  -9   6   1      381.80      372.59     19.42 o
  -8   6   1       20.35       21.79      6.60 o
  -7   6   1       36.15       26.83      5.43 o
  -6   6   1      120.45      137.85      7.22 o
  -5   6   1       98.66      116.56      5.37 o
  -4   6   1        2.74        6.31      2.59 o
  -3   6   1       25.62       39.73      2.80 o
  -2   6   1      152.27      143.29      5.18 o
  -1   6   1       73.81       87.48      4.08 o
   0   6   1     4413.36     4691.71     36.81 o
   1   6   1      163.61      166.79      4.94 o
   2   6   1     1122.27     1070.47     11.89 o
   3   6   1     5368.36     5445.21     47.08 o
   4   6   1      304.53      310.59      8.30 o
   5   6   1     1827.87     1837.52     23.44 o
   6   6   1      133.91      157.95      7.81 o
   7   6   1      218.34      240.65     11.51 o
   8   6   1      277.35      297.10     16.83 o
   9   6   1        0.51       -5.59      9.46 o
  10   6   1       28.72       31.81     12.70 o
 -10   7   1       33.77       50.85     13.29 o
  -9   7   1       25.78       33.00      9.43 o
  -8   7   1      238.21      256.23     14.03 o
  -7   7   1      207.00      186.48     10.51 o
  -6   7   1      817.61      896.49     17.61 o
  -5   7   1        3.02       12.82      3.36 o
  -4   7   1       42.98       54.18      4.17 o
  -3   7   1      345.97      343.12      7.14 o
  -2   7   1      671.40      640.24      9.41 o
  -1   7   1      213.47      195.05      6.39 o
   0   7   1       12.83       15.05      3.13 o
   1   7   1     1327.25     1334.88     14.30 o
   2   7   1     1861.22     1825.73     36.07 o
   3   7   1     1405.75     1393.46     32.91 o
   4   7   1     1743.55     1679.66     24.96 o
   5   7   1       55.83       73.71      5.43 o
   6   7   1     1961.07     1892.32     33.42 o
   7   7   1       45.68       45.91      8.58 o
   8   7   1      234.93      246.43     21.32 o
   9   7   1      106.51      117.82     15.02 o
  -9   8   1        2.62        0.01      7.95 o
  -8   8   1      738.53      730.32     24.23 o
  -7   8   1      425.15      386.44     15.16 o
  -6   8   1       24.96       16.96      7.03 o
  -5   8   1     4754.42     4651.35     42.24 o
  -4   8   1      673.87      660.10     13.31 o
  -3   8   1     4811.11     4765.62     59.52 o
  -2   8   1      909.84      892.11     17.93 o
  -1   8   1     1431.47     1465.61     20.31 o
   0   8   1     5832.60     5895.72     52.92 o
   1   8   1      903.70      857.32     12.33 o
   2   8   1     2079.87     2046.44     22.08 o
   3   8   1     2585.63     2591.94     88.63 o
   4   8   1      138.69      148.34      9.57 o
   5   8   1     1362.19     1308.66     21.37 o
   6   8   1        1.01        2.84      4.92 o
   7   8   1        8.84       23.14      6.97 o
   8   8   1      640.34      629.71     30.08 o
   9   8   1        0.64       12.21      8.60 o
  -9   9   1      148.39      142.58     12.25 o
  -8   9   1       19.98       18.41      7.23 o
  -7   9   1      882.33      878.40     21.56 o
  -6   9   1        1.08       -2.83      5.43 o
  -5   9   1      240.19      242.80      9.90 o
  -4   9   1      534.79      552.66     16.81 o
  -3   9   1       24.91       26.72      3.69 o
  -2   9   1     2039.18     2075.30     27.33 o
  -1   9   1      370.89      379.30     10.60 o
   0   9   1       32.71       42.99      4.79 o
   1   9   1      677.47      659.54     12.82 o
   2   9   1       49.77       90.42     14.35 o
   3   9   1     1407.74     1332.97     41.39 o
   4   9   1      204.99      218.44     16.59 o
   5   9   1      203.28      206.36     17.56 o
   6   9   1      494.39      494.24     46.40 o
   7   9   1       27.83       22.58      7.35 o
   8   9   1      137.65      132.44     12.89 o
  -7  10   1       95.72      106.55      9.18 o
  -6  10   1      100.38       81.03     16.17 o
  -5  10   1       85.40       70.73     20.04 o
  -4  10   1     1046.96     1035.42     53.82 o
  -3  10   1      191.88      186.21      9.30 o
  -2  10   1      672.21      687.84     16.74 o
  -1  10   1     1161.31     1161.16     41.90 o
   0  10   1       62.66       75.56      7.18 o
   1  10   1      900.00      890.34     27.51 o
   2  10   1      695.41      712.06     80.74 o
   3  10   1      209.96      212.42     18.87 o
   4  10   1     1473.52     1541.80    105.65 o
   5  10   1      115.56      133.27     19.07 o
   6  10   1      224.69      228.14     23.87 o
   7  10   1      485.28      503.14     34.06 o
  -6  11   1      813.71      813.64     39.20 o
  -5  11   1      109.24      107.60     10.32 o
  -4  11   1        4.60       16.78     10.83 o
  -3  11   1     1446.81     1486.77     67.72 o
  -2  11   1       71.88       75.72      7.55 o
  -1  11   1      775.44      784.56     29.63 o
   0  11   1      220.91      237.57     14.20 o
   1  11   1       63.66       74.41      7.15 o
   2  11   1      576.94      592.23     28.16 o
   3  11   1       29.21       14.70     13.79 o
   4  11   1        0.87       10.69     11.13 o
   5  11   1       74.93       83.62     17.33 o
  -4  12   1      154.30      165.81     19.33 o
  -3  12   1        9.05       -4.52     18.25 o
  -2  12   1       51.37       68.27      7.66 o
  -1  12   1      180.91      193.53     10.88 o
   0  12   1       59.25       61.79      7.70 o
   1  12   1      586.84      651.99     20.42 o
   2  12   1       71.75       84.12     14.91 o
   3  12   1       40.75       23.51     14.94 o
 -13   0   2       56.56       42.03     20.91 o
 -12   0   2       79.74      100.02     15.08 o
 -11   0   2      449.38      548.40     24.78 o
 -10   0   2      230.95      228.04     14.80 o
  -9   0   2     3019.87     3021.17     43.29 o
  -8   0   2     1368.03     1322.06     23.50 o
  -7   0   2       37.32       49.31      7.55 o
  -6   0   2     3681.37     3492.59     31.45 o
  -5   0   2    16063.71    16271.45     97.55 o
  -4   0   2     8879.65     8768.30     56.79 o
  -3   0   2    13080.32    13273.51     83.21 o
  -2   0   2     5251.34     5365.04     44.79 o
  -1   0   2     1575.98     1671.68     14.13 o
   0   0   2    34553.58    31619.89    229.56 o
   1   0   2    11174.11    11736.22     79.89 o
   2   0   2     4161.70     3976.14     30.63 o
   3   0   2    26089.46    25471.92    153.69 o
   4   0   2     1620.51     1701.49     19.29 o
   5   0   2    18243.45    18050.71    136.76 o
   6   0   2     3324.55     3309.86     37.17 o
   7   0   2      141.06      145.98      9.69 o
   8   0   2     3213.18     3341.27     47.24 o
   9   0   2        6.27       10.55      6.60 o
  10   0   2      409.31      481.48     23.72 o
  11   0   2       76.07       64.78     13.29 o
 -12   1   2      483.56      513.98     22.10 o
 -11   1   2       17.33       16.68      6.56 o
 -10   1   2     1641.84     1622.93     28.69 o
  -9   1   2     1318.45     1384.18     20.66 o
  -8   1   2      749.26      772.89     13.30 o
  -7   1   2     9292.46     9127.56     53.92 o
  -6   1   2     2707.75     2861.46     19.59 o
  -5   1   2    13599.38    13765.05     62.99 o
  -4   1   2    27158.24    26815.68    115.05 o
  -3   1   2     6853.62     6941.78     32.70 o
  -2   1   2    42202.71    37780.89    222.52 o
  -1   1   2     7806.89     7778.54     34.19 o
   0   1   2     8897.62     9254.86     52.86 o
   1   1   2   133409.56   111100.81   1022.79 o
   2   1   2       63.25       72.36      2.85 o
   3   1   2    15945.21    15866.92     73.77 o
   4   1   2     2442.26     2403.68     18.76 o
   5   1   2      652.82      717.11      9.87 o
   6   1   2     6440.50     6510.41     45.34 o
   7   1   2        1.79        2.75      3.50 o
   8   1   2     1267.12     1272.55     18.99 o
   9   1   2      137.17      114.51      8.07 o
  10   1   2        1.27       10.18      7.16 o
  11   1   2      105.55       87.00     12.13 o
 -12   2   2        8.79       16.40     11.34 o
 -11   2   2        1.42       -2.69      6.56 o
 -10   2   2      414.63      437.05     15.43 o
  -9   2   2       42.78       31.43      5.86 o
  -8   2   2      588.87      584.09     10.71 o
  -7   2   2       32.86       50.13      3.45 o
  -6   2   2      427.38      466.14      6.90 o
  -5   2   2     1701.64     1549.83     12.03 o
  -4   2   2       75.73      133.28      4.51 o
  -3   2   2      852.91      947.30      6.67 o
  -2   2   2        7.48        6.33      1.31 o
  -1   2   2    15170.27    15281.88     63.77 o
   0   2   2     1295.66     1332.16     12.27 o
   1   2   2    26118.29    26252.30    145.03 o
   2   2   2     3791.80     3818.79     23.17 o
   3   2   2      737.53      876.83      8.55 o
   4   2   2     5952.47     6059.22     33.87 o
   5   2   2       53.51       56.07      3.51 o
   6   2   2     1611.77     1643.58     18.01 o
   7   2   2     1261.98     1267.50     18.11 o
   8   2   2       73.64       83.11      7.43 o
   9   2   2      482.86      530.95     17.85 o
  10   2   2       43.97       52.44      9.56 o
  11   2   2       26.39       28.17      9.36 o
 -12   3   2       95.49      119.94     13.56 o
 -11   3   2      300.40      317.99     18.03 o
 -10   3   2      238.86      201.96     11.10 o
  -9   3   2       64.46       65.64      7.26 o
  -8   3   2     2214.84     2262.77     25.24 o
  -7   3   2     4302.79     4134.92     37.51 o
  -6   3   2     5403.36     5381.18     35.93 o
  -5   3   2      423.89      441.24      5.99 o
  -4   3   2       10.55       54.05      3.10 o
  -3   3   2    17533.05    17002.62     80.60 o
  -2   3   2    21645.70    22027.82    102.08 o
  -1   3   2     3220.43     3214.96     17.21 o
   0   3   2     3152.91     3149.75     18.90 o
   1   3   2     5145.18     5262.75     36.31 o
   2   3   2    27673.35    27125.17    122.32 o
   3   3   2     2436.09     2378.89     16.94 o
   4   3   2       60.47       70.53      4.42 o
   5   3   2     1522.29     1557.15     16.84 o
   6   3   2     3223.93     3134.13     28.46 o
   7   3   2     1438.44     1497.82     20.25 o
   8   3   2      360.70      369.52     16.73 o
   9   3   2      101.32      100.43     10.45 o
  10   3   2       15.90       14.90     12.16 o
  11   3   2      122.64      117.20     27.86 o
 -12   4   2        0.77        8.56      7.15 o
 -11   4   2        0.51        3.33      6.56 o
 -10   4   2     1164.16     1082.42     38.16 o
  -9   4   2      140.94      147.71     11.91 o
  -8   4   2     2169.33     2156.76     26.16 o
  -7   4   2       36.18       44.99      4.04 o
  -6   4   2      341.36      350.47      7.03 o
  -5   4   2     5518.69     5584.10     37.21 o
  -4   4   2     1784.26     1881.68     15.59 o
  -3   4   2     2562.34     2742.71     20.28 o
  -2   4   2     1205.66     1259.43      9.40 o
  -1   4   2     4345.00     4473.16     24.73 o
   0   4   2    14580.61    15367.86     82.62 o
   1   4   2     1459.68     1573.32     15.72 o
   2   4   2        0.08       20.81      4.40 o
   3   4   2     2763.10     2772.20     17.71 o
   4   4   2     3097.63     3112.55     28.23 o
   5   4   2      871.14      841.94     12.43 o
   6   4   2      305.57      323.16      9.40 o
   7   4   2       30.75       51.32      9.80 o
   8   4   2      176.33      184.89     13.38 o
   9   4   2      135.18      157.85     17.73 o
  10   4   2       41.35       39.93     13.76 o
 -12   5   2       37.93       31.93     13.85 o
 -11   5   2      199.69      163.20     24.85 o
 -10   5   2       96.78       75.24     14.28 o
  -9   5   2      668.16      608.23     21.45 o
  -8   5   2     1969.92     1905.81     39.09 o
  -7   5   2      520.69      507.73     12.10 o
  -6   5   2     3696.26     3617.94     33.97 o
  -5   5   2     2468.69     2472.03     26.27 o
  -4   5   2     2167.52     2264.35     19.73 o
  -3   5   2     6486.60     6487.17     40.78 o
  -2   5   2       79.05       75.01      2.95 o
  -1   5   2    10392.15    10949.53     61.89 o
   0   5   2     3736.59     3946.36     25.93 o
   1   5   2     2034.46     2110.46     22.62 o
   2   5   2     6288.42     6305.21     48.58 o
   3   5   2     4280.44     4278.96     30.24 o
   4   5   2     1960.24     1928.03     20.43 o
   5   5   2      912.94      894.80     14.41 o
   6   5   2     1118.21     1056.66     19.31 o
   7   5   2      436.24      426.44     14.41 o
   8   5   2      653.43      593.35     26.77 o
   9   5   2       80.91       68.54     19.81 o
  10   5   2      134.27      133.12     19.06 o
 -11   6   2        5.00        0.53     10.81 o
 -10   6   2      117.85      120.03     13.96 o
  -9   6   2      509.42      511.95     21.62 o
  -8   6   2      477.42      421.67     15.69 o
  -7   6   2        0.33       10.80      4.67 o
  -6   6   2     2549.06     2576.77     29.43 o
  -5   6   2     2191.62     2117.15     21.24 o
  -4   6   2     4771.41     4627.24     41.90 o
  -3   6   2      120.02      144.50      4.49 o
  -2   6   2        2.67        6.79      2.18 o
  -1   6   2    12582.48    12546.81     98.67 o
   0   6   2     2517.86     2456.64     17.39 o
   1   6   2     7436.17     7537.23     59.20 o
   2   6   2      332.47      357.11      9.73 o
   3   6   2     1417.43     1433.97     17.49 o
   4   6   2     9571.09     9324.68     71.38 o
   5   6   2       22.06       22.44      4.29 o
   6   6   2      778.39      788.45     26.90 o
   7   6   2      878.57      870.46     23.43 o
   8   6   2       26.85       31.48      9.13 o
   9   6   2      671.66      668.80     30.45 o
  10   6   2        0.62       -8.43     10.11 o
 -10   7   2      194.60      207.21     16.53 o
  -9   7   2      349.40      359.48     17.28 o
  -8   7   2     1989.87     2013.68     41.97 o
  -7   7   2       21.22       22.76      6.13 o
  -6   7   2     5025.02     4952.60     61.83 o
  -5   7   2     2568.60     2455.68     28.74 o
  -4   7   2     1304.02     1284.20     15.16 o
  -3   7   2     9641.34     9639.04    104.75 o
  -2   7   2      107.23      101.90      5.00 o
  -1   7   2    11270.48    11501.96    116.39 o
   0   7   2     6793.17     6813.43     59.41 o
   1   7   2      736.74      721.72     10.10 o
   2   7   2    10436.36    10296.70    102.29 o
   3   7   2      282.35      263.20     17.40 o
   4   7   2     1431.78     1386.19     19.56 o
   5   7   2     1970.16     1907.56     26.67 o
   6   7   2       35.81       26.19      5.79 o
   7   7   2     1466.21     1489.68     30.47 o
   8   7   2       38.19       49.61     18.63 o
   9   7   2       15.56       22.82     10.44 o
 -10   8   2      173.34      183.28     22.69 o
  -9   8   2       54.10       40.84     10.38 o
  -8   8   2      145.68      154.04     15.56 o
  -7   8   2      190.53      197.42     12.37 o
  -6   8   2       13.95       12.93      4.86 o
  -5   8   2       48.88       62.48      5.20 o
  -4   8   2        4.57        4.63      3.71 o
  -3   8   2      322.56      333.19      7.64 o
  -2   8   2        9.33       11.52      3.36 o
  -1   8   2     1225.67     1263.90     17.13 o
   0   8   2      903.61      897.49     13.68 o
   1   8   2      133.62      142.90      4.76 o
   2   8   2      211.87      209.97     12.24 o
   3   8   2      778.48      765.24     28.87 o
   4   8   2      804.73      814.32     25.69 o
   5   8   2      789.86      810.97     18.35 o
   6   8   2      974.97     1001.40     21.93 o
   7   8   2      131.24      132.35     10.38 o
   8   8   2      173.08      208.86     14.49 o
  -9   9   2      191.71      218.62     14.18 o
  -8   9   2      114.35      104.63     10.19 o
  -7   9   2     1135.48     1155.99     25.06 o
  -6   9   2        0.91        3.12      5.84 o
  -5   9   2      670.42      686.77     16.99 o
  -4   9   2     1442.31     1493.56     20.16 o
  -3   9   2      177.53      169.55      8.20 o
  -2   9   2     3687.22     3691.04     64.45 o
  -1   9   2      656.29      647.45     12.69 o
   0   9   2      299.29      293.77      9.04 o
   1   9   2     2697.61     2709.48     44.55 o
   2   9   2      327.20      352.33     14.02 o
   3   9   2      856.49      844.71     33.76 o
   4   9   2       45.51       48.35     11.29 o
   5   9   2      157.07      172.68     20.02 o
   6   9   2      188.35      201.44     22.50 o
   7   9   2      159.45      161.19     12.34 o
  -8  10   2       39.84       38.63     13.29 o
  -7  10   2      229.94      252.77     14.49 o
  -6  10   2      538.63      504.75     25.39 o
  -5  10   2      267.71      266.10     15.55 o
  -4  10   2     1025.86     1064.51     26.27 o
  -3  10   2       73.76       73.21      7.21 o
  -2  10   2        9.65        9.91      5.24 o
  -1  10   2      930.29      929.50     19.87 o
   0  10   2     1542.86     1579.13     25.97 o
   1  10   2       16.34       24.86      6.92 o
   2  10   2       58.35       54.76      5.20 o
   3  10   2      403.26      410.61     25.72 o
   4  10   2      114.12      139.15     18.66 o
   5  10   2      566.34      527.56     31.69 o
   6  10   2       22.51        9.90     16.22 o
  -6  11   2      161.41      149.91     38.92 o
  -5  11   2        5.32        6.87      5.58 o
  -4  11   2        1.47        3.63      8.58 o
  -3  11   2      227.58      215.34     11.09 o
  -2  11   2       15.62        9.85      6.22 o
  -1  11   2      115.16      107.00      8.83 o
   0  11   2       72.83       79.08      7.45 o
   1  11   2       87.35       78.79     13.41 o
   2  11   2      196.33      217.42     36.14 o
   3  11   2        0.37        3.29      5.39 o
   4  11   2      235.83      226.69     22.96 o
   5  11   2      105.13       81.44     18.15 o
  -4  12   2       15.70       14.83     11.47 o
  -3  12   2      122.70      114.16     10.52 o
  -2  12   2      118.58      103.89     11.59 o
  -1  12   2      106.18      114.02      9.29 o
   0  12   2      488.06      551.78     19.20 o
   1  12   2       37.23       23.48     11.21 o
   2  12   2       12.02       -1.16     10.81 o
   3  12   2      216.38      229.94     22.50 o
 -13   1   3       16.16       29.59      9.95 o
 -12   1   3      190.17      223.47     15.81 o
 -11   1   3     1598.27     1596.99     28.08 o
 -10   1   3        1.96        8.04      5.29 o
  -9   1   3       13.81       14.47      4.57 o
  -8   1   3     5533.15     5463.19     40.29 o
  -7   1   3     1716.38     1719.41     15.10 o
  -6   1   3    12600.69    12814.68     62.05 o
  -5   1   3      387.45      383.30      5.89 o
  -4   1   3       22.75       48.45      3.16 o
  -3   1   3    29377.78    28020.24    119.17 o
  -2   1   3     4305.25     4320.69     20.30 o
  -1   1   3    12691.14    13099.37     56.21 o
   0   1   3    10842.87    10542.69     48.74 o
   1   1   3     1946.77     2275.79     13.59 o
   2   1   3    31550.79    31447.81    138.57 o
   3   1   3      118.22      134.97      3.59 o
   4   1   3     1562.03     1597.20     14.93 o
   5   1   3     5094.09     5081.94     35.18 o
   6   1   3     1626.82     1656.09     18.78 o
   7   1   3     1998.02     1964.47     24.42 o
   8   1   3      188.99      158.47      7.86 o
   9   1   3       10.93       11.55      6.42 o
  10   1   3      324.02      338.13     16.37 o
  11   1   3       19.54       21.61     14.21 o
 -13   2   3       54.69       95.40     14.31 o
 -12   2   3        0.10       -6.78      6.78 o
 -11   2   3       61.51       59.80      9.16 o
 -10   2   3     2295.49     2339.63     35.07 o
  -9   2   3      384.90      396.87     12.60 o
  -8   2   3     3240.54     3206.13     26.69 o
  -7   2   3     1689.59     1685.25     15.70 o
  -6   2   3     1829.33     1961.36     15.03 o
  -5   2   3    19105.64    18407.87     85.63 o
  -4   2   3     1179.72     1187.28      9.25 o
  -3   2   3     6944.93     7352.93     33.73 o
  -2   2   3     9651.33     9633.42     42.64 o
  -1   2   3    14404.33    14393.29     64.45 o
   0   2   3    25959.05    25789.11    120.05 o
   1   2   3     3454.03     3600.44     21.35 o
   2   2   3     1685.28     1748.70     12.88 o
   3   2   3    14255.99    14822.32     75.36 o
   4   2   3     6549.48     6298.52     36.24 o
   5   2   3     2872.12     2798.74     23.00 o
   6   2   3      124.29      138.56      6.27 o
   7   2   3      746.87      760.45     15.55 o
   8   2   3      194.73      181.49      9.74 o
   9   2   3      405.32      465.46     23.41 o
  10   2   3       27.48       20.92      8.55 o
 -12   3   3       96.83       66.23     11.68 o
 -11   3   3      539.67      485.44     20.91 o
 -10   3   3      203.19      195.72     10.83 o
  -9   3   3      481.11      504.67     13.74 o
  -8   3   3     1456.83     1483.98     20.31 o
  -7   3   3      869.88      878.56     11.71 o
  -6   3   3    13475.07    13646.03     69.33 o
  -5   3   3     3969.60     3808.69     22.87 o
  -4   3   3    17698.53    18219.17     79.79 o
  -3   3   3    26642.52    27033.75    130.50 o
  -2   3   3    12628.72    12716.42     50.86 o
  -1   3   3    25615.35    26154.92    119.41 o
   0   3   3     8883.25     8935.79     64.89 o
   1   3   3     9981.07     9943.08     54.46 o
   2   3   3    13267.74    13254.86     64.26 o
   3   3   3    13395.63    13572.73     70.21 o
   4   3   3     7347.18     7219.34     45.47 o
   5   3   3     4206.64     4093.30     32.28 o
   6   3   3     1509.97     1509.60     19.20 o
   7   3   3     1964.83     1963.21     38.61 o
   8   3   3      638.31      636.49     20.51 o
   9   3   3      298.15      270.68     18.88 o
  10   3   3      251.74      231.15     25.43 o
 -12   4   3      365.03      368.30     18.04 o
 -11   4   3      428.59      471.41     34.69 o
 -10   4   3      217.95      201.00     12.82 o
  -9   4   3     3700.63     3627.64     40.73 o
  -8   4   3       10.46       18.36      4.07 o
  -7   4   3     1176.45     1200.40     15.21 o
  -6   4   3     4959.82     4841.36     45.78 o
  -5   4   3      607.76      614.82      7.98 o
  -4   4   3    13797.11    13629.53     68.91 o
  -3   4   3      206.30      206.14      3.79 o
  -2   4   3      749.07      894.83      6.78 o
  -1   4   3    24852.47    25844.80    115.16 o
   0   4   3     7898.45     8147.12     45.89 o
   1   4   3     1746.68     1718.07     15.03 o
   2   4   3       17.20       29.56      1.85 o
   3   4   3     2471.93     2324.41     18.01 o
   4   4   3     1775.13     1789.41     18.20 o
   5   4   3     1172.92     1157.17     15.50 o
   6   4   3      213.26      219.00      8.64 o
   7   4   3        9.99       22.11      6.71 o
   8   4   3      691.61      754.46     32.78 o
   9   4   3        3.00        5.74     10.35 o
  10   4   3       61.65       89.03     17.03 o
 -12   5   3      136.47      179.88     22.01 o
 -11   5   3      147.10      142.27     18.06 o
 -10   5   3      328.01      296.62     17.24 o
  -9   5   3      634.74      630.11     22.21 o
  -8   5   3      790.63      740.45     19.26 o
  -7   5   3     6529.18     6492.56     67.07 o
  -6   5   3      257.29      253.41      7.75 o
  -5   5   3     2683.63     2706.00     28.54 o
  -4   5   3    11707.88    11787.70     83.04 o
  -3   5   3      416.62      431.98      6.53 o
  -2   5   3    20244.43    20183.74     92.94 o
  -1   5   3      373.37      364.95      5.55 o
   0   5   3     1189.56     1177.52     10.84 o
   1   5   3    26373.67    26685.20    165.46 o
   2   5   3        4.91       18.57      3.81 o
   3   5   3    13505.73    13218.88     74.66 o
   4   5   3     2246.95     2239.19     23.33 o
   5   5   3      703.90      709.80     13.27 o
   6   5   3     3922.77     3881.70     45.89 o
   7   5   3       12.09       14.42      9.51 o
   8   5   3      526.43      554.90     37.07 o
   9   5   3      152.79      169.12     18.55 o
  10   5   3        1.54       10.16     26.64 o
 -11   6   3      160.65      181.54     23.17 o
 -10   6   3       32.37       34.56     10.60 o
  -9   6   3      812.60      829.36     24.19 o
  -8   6   3      546.65      555.55     17.05 o
  -7   6   3      714.26      724.19     19.96 o
  -6   6   3     1440.90     1515.46     21.18 o
  -5   6   3       13.74       25.58      5.54 o
  -4   6   3     3549.01     3638.70     28.83 o
  -3   6   3      873.92      909.60     11.58 o
  -2   6   3        2.44        6.10      3.21 o
  -1   6   3      776.69      818.51      8.41 o
   0   6   3     2658.74     2866.88     22.31 o
   1   6   3       11.88       13.18      3.59 o
   2   6   3      293.82      311.05     11.33 o
   3   6   3        3.05        8.70      2.43 o
   4   6   3      281.72      281.41      8.10 o
   5   6   3     2298.60     2250.58     30.50 o
   6   6   3      132.24      164.87      9.57 o
   7   6   3      453.18      447.81     18.95 o
   8   6   3      466.26      483.92     34.93 o
   9   6   3        0.21        3.54      9.86 o
 -11   7   3        0.48        5.84     11.01 o
 -10   7   3      290.09      297.33     18.60 o
  -9   7   3      212.62      204.63     13.67 o
  -8   7   3       98.12       81.48      9.08 o
  -7   7   3      700.62      619.04     24.16 o
  -6   7   3       32.97       37.06      7.02 o
  -5   7   3       43.48       45.22      4.78 o
  -4   7   3     1726.94     1717.19     22.51 o
  -3   7   3     2262.52     2224.73     26.02 o
  -2   7   3     3351.56     3372.51     32.18 o
  -1   7   3       15.18       22.45      2.51 o
   0   7   3      171.08      199.51      5.30 o
   1   7   3     1060.55     1067.94     18.64 o
   2   7   3     1734.11     1718.95     30.02 o
   3   7   3     1771.21     1648.19     34.06 o
   4   7   3        7.75       19.75      9.78 o
   5   7   3        6.62       17.28      4.91 o
   6   7   3      568.36      577.94     19.61 o
   7   7   3       17.53       20.77     12.21 o
   8   7   3        0.24        1.97      8.76 o
   9   7   3       75.67       76.69     13.89 o
 -10   8   3      343.32      347.33     20.06 o
  -9   8   3      602.86      562.47     30.57 o
  -8   8   3      232.63      243.83     13.59 o
  -7   8   3       53.39       73.12      8.52 o
  -6   8   3     1046.37      979.23     17.50 o
  -5   8   3     1919.72     1973.11     28.14 o
  -4   8   3     1066.89     1064.36     15.49 o
  -3   8   3      175.75      164.26      6.91 o
  -2   8   3      151.28      165.91      7.82 o
  -1   8   3     2291.64     2293.07     25.15 o
   0   8   3     2123.11     2064.94     21.94 o
   1   8   3     1171.37     1120.15     21.05 o
   2   8   3      276.53      321.93     32.50 o
   3   8   3      324.19      375.98     23.31 o
   4   8   3     3243.33     3247.02     59.18 o
   5   8   3       65.93       69.32     17.42 o
   6   8   3       79.23       93.07     15.93 o
   7   8   3      271.14      261.11     14.91 o
   8   8   3       48.56       66.67     10.39 o
  -9   9   3      271.23      273.05     15.55 o
  -8   9   3      173.01      159.70     15.45 o
  -7   9   3     1014.03      950.26     22.77 o
  -6   9   3      175.18      162.78      8.71 o
  -5   9   3      752.56      725.15     16.35 o
  -4   9   3     2637.43     2627.89     28.37 o
  -3   9   3       28.91       30.50      4.96 o
  -2   9   3     3816.61     3846.09     50.40 o
  -1   9   3      157.44      164.72      7.35 o
   0   9   3      338.13      332.86      9.33 o
   1   9   3     3182.71     3216.22     43.57 o
   2   9   3       91.95       82.76     13.81 o
   3   9   3     1874.27     1838.29     52.00 o
   4   9   3      344.39      313.68     25.84 o
   5   9   3      369.35      289.11     25.07 o
   6   9   3      471.56      449.60     31.75 o
   7   9   3       49.95       30.47      9.69 o
  -8  10   3      201.00      218.30     14.70 o
  -7  10   3      165.79      195.94     11.66 o
  -6  10   3       18.35       21.11      7.38 o
  -5  10   3      257.94      249.86      9.49 o
  -4  10   3        4.96       11.00      5.49 o
  -3  10   3       84.43      108.37      8.96 o
  -2  10   3      445.28      492.44     30.58 o
  -1  10   3        0.45        2.87      5.06 o
   0  10   3      556.55      546.66     14.46 o
   1  10   3       62.05       49.29     21.37 o
   2  10   3       31.03       25.75      9.17 o
   3  10   3       28.83       22.26     11.84 o
   4  10   3       22.03       26.75     12.72 o
   5  10   3        0.41       11.89     12.20 o
   6  10   3        2.13       -5.39     20.50 o
  -7  11   3        7.67        5.98      6.93 o
  -6  11   3      605.13      629.25     15.34 o
  -5  11   3       86.19       78.33     10.94 o
  -4  11   3        0.60        2.27      5.51 o
  -3  11   3     1896.43     1897.84     32.11 o
  -2  11   3       10.20        5.75      5.59 o
  -1  11   3      968.01      985.42     29.26 o
   0  11   3      654.46      688.45     19.66 o
   1  11   3      123.02      126.19     15.93 o
   2  11   3     1786.71     1803.93     52.61 o
   3  11   3       14.28        2.74      7.08 o
   4  11   3      253.54      292.60     25.73 o
  -4  12   3        4.87        9.10      7.01 o
  -3  12   3       18.36       21.85      6.56 o
  -2  12   3      167.35      169.79     10.57 o
  -1  12   3       71.42       73.98      8.26 o
   0  12   3      167.54      149.12     16.62 o
   1  12   3      135.08      136.88     17.43 o
   2  12   3        1.78        7.41     11.25 o
 -13   0   4       11.66       10.17     12.93 o
 -12   0   4      932.81      843.91     40.72 o
 -11   0   4     1447.59     1590.18     36.10 o
 -10   0   4      651.81      679.17     19.95 o
  -9   0   4    13213.22    13014.61    122.40 o
  -8   0   4      459.19      430.49     14.23 o
  -7   0   4     3653.65     3617.24     34.77 o
  -6   0   4    27760.95    27129.02    200.87 o
  -5   0   4     1736.40     1807.26     19.23 o
  -4   0   4    74101.02    66930.82    418.19 o
  -3   0   4    28541.96    26716.93    145.64 o
  -2   0   4     9152.96     9160.83     51.82 o
  -1   0   4    51536.87    46614.14    292.13 o
   0   0   4     2915.85     2898.04     22.98 o
   1   0   4    19493.16    20029.07    124.54 o
   2   0   4    17608.39    18080.46    107.57 o
   3   0   4     1814.75     1712.72     21.21 o
   4   0   4    12620.42    12657.56    101.80 o
   5   0   4      407.71      441.49     13.40 o
   6   0   4     1050.85     1030.39     22.76 o
   7   0   4     2113.49     2016.57     42.61 o
   8   0   4      672.54      747.01     22.01 o
   9   0   4      361.82      355.01     20.69 o
  10   0   4       19.06       59.02     12.71 o
 -13   1   4       42.88       56.61     11.47 o
 -12   1   4        3.79       17.57      9.90 o
 -11   1   4        9.22       15.18      6.50 o
 -10   1   4      144.07      135.40      8.48 o
  -9   1   4      273.50      293.44      9.75 o
  -8   1   4      827.68      808.46     11.59 o
  -7   1   4     4864.38     5042.91     32.96 o
  -6   1   4        0.21        7.31      2.83 o
  -5   1   4     1927.07     1958.60     13.40 o
  -4   1   4    22946.87    22574.09     95.54 o
  -3   1   4     1753.06     1736.20      9.85 o
  -2   1   4    27087.68    26087.92    110.51 o
  -1   1   4     1295.76     1222.49      7.93 o
   0   1   4    25965.19    26054.18    130.04 o
   1   1   4    18586.94    18100.12     81.92 o
   2   1   4      339.50      303.43      4.83 o
   3   1   4    12677.75    12695.68     64.70 o
   4   1   4     4539.74     4521.50     31.43 o
   5   1   4      898.49      931.30     13.55 o
   6   1   4     4433.52     4394.43     39.45 o
   7   1   4      488.15      497.79     12.47 o
   8   1   4      418.70      456.61     12.34 o
   9   1   4      357.70      382.36     16.46 o
  10   1   4       49.09       51.08      9.43 o
 -13   2   4       92.15      100.72     14.52 o
 -12   2   4        1.28       -6.98      6.98 o
 -11   2   4      211.24      227.36     13.27 o
 -10   2   4      987.62     1017.73     22.15 o
  -9   2   4      383.45      387.69     11.26 o
  -8   2   4     3963.90     3937.72     30.44 o
  -7   2   4     4120.29     4265.78     29.61 o
  -6   2   4        2.15        5.49      2.10 o
  -5   2   4    10994.03    10837.86     51.26 o
  -4   2   4     2334.44     2373.31     13.12 o
  -3   2   4     5671.37     5670.32     26.22 o
  -2   2   4    11747.50    11910.03     50.34 o
  -1   2   4        7.11        9.70      1.18 o
   0   2   4     5246.00     5143.97     27.36 o
   1   2   4     1495.15     1598.18     11.48 o
   2   2   4     7041.75     7471.12     42.01 o
   3   2   4     2978.10     3043.85     21.22 o
   4   2   4      401.63      420.60      9.54 o
   5   2   4      190.19      188.66      6.31 o
   6   2   4        0.45       -2.58      3.53 o
   7   2   4      149.28      163.63     10.47 o
   8   2   4      138.06      136.50      9.61 o
   9   2   4       14.82        5.66      9.56 o
  10   2   4        0.59        2.36     10.00 o
 -13   3   4        9.22       22.57     10.11 o
 -12   3   4      456.72      494.72     34.88 o
 -11   3   4      226.36      219.25     15.39 o
 -10   3   4      269.14      256.16     12.72 o
  -9   3   4      668.24      703.26     17.99 o
  -8   3   4     1272.59     1295.01     18.20 o
  -7   3   4    10130.71    10066.11     60.59 o
  -6   3   4     3344.59     3370.91     24.65 o
  -5   3   4       65.48       92.32      3.13 o
  -4   3   4     8390.75     8460.36     42.42 o
  -3   3   4    13948.90    13631.07     61.55 o
  -2   3   4     8878.97     9130.12     38.77 o
  -1   3   4     8464.39     9025.38     45.70 o
   0   3   4     3354.66     3210.81     17.97 o
   1   3   4    10847.00    11006.55     57.43 o
   2   3   4    26841.93    26761.51    134.72 o
   3   3   4     1139.11     1143.62     11.51 o
   4   3   4      126.36      132.16      6.39 o
   5   3   4     2734.54     2679.58     27.44 o
   6   3   4      838.90      821.82     16.66 o
   7   3   4     1113.60     1156.91     28.24 o
   8   3   4       21.67       29.70      9.97 o
   9   3   4        0.39       -8.06      8.06 o
  10   3   4      117.47      135.07     20.44 o
 -12   4   4        8.33       18.78      8.29 o
 -11   4   4       73.54       65.70     10.54 o
 -10   4   4      100.86      122.24      9.37 o
  -9   4   4     1702.88     1552.49     34.76 o
  -8   4   4       73.81       83.65      6.00 o
  -7   4   4       12.64       19.13      5.19 o
  -6   4   4     4146.62     4078.95     32.75 o
  -5   4   4     3134.68     3210.29     20.84 o
  -4   4   4     7164.84     7221.20     40.13 o
  -3   4   4     1147.07     1308.51      9.64 o
  -2   4   4      518.40      508.82      6.97 o
  -1   4   4     5362.43     5268.34     29.04 o
   0   4   4      300.42      242.76      4.33 o
   1   4   4     7963.63     8235.01     47.33 o
   2   4   4     2138.98     2146.51     15.50 o
   3   4   4      444.77      454.91     11.91 o
   4   4   4     3100.57     3013.15     25.40 o
   5   4   4       43.24       50.70      6.32 o
   6   4   4       63.24       59.11      6.07 o
   7   4   4     1209.61     1160.03     26.99 o
   8   4   4       26.19       34.47     11.91 o
   9   4   4      316.93      326.27     59.26 o
  10   4   4        0.60        1.96     11.25 o
 -12   5   4       13.75       14.37      7.29 o
 -11   5   4      234.50      236.44     12.05 o
 -10   5   4      102.78       94.17     11.47 o
  -9   5   4     1055.50      970.08     25.12 o
  -8   5   4      390.17      410.59     10.29 o
  -7   5   4       85.40      102.68      5.29 o
  -6   5   4     1314.44     1224.88     13.51 o
  -5   5   4     1437.67     1428.88     16.19 o
  -4   5   4      774.82      831.93      8.70 o
  -3   5   4     1632.19     1481.41     12.91 o
  -2   5   4     2332.23     2500.28     17.29 o
  -1   5   4     3728.81     3922.68     23.00 o
   0   5   4     4757.32     4840.50     30.85 o
   1   5   4      635.00      655.00      8.51 o
   2   5   4     3018.19     2940.86     22.58 o
   3   5   4      117.18      115.76      4.33 o
   4   5   4       40.33       54.98      4.29 o
   5   5   4     2398.02     2385.97     31.18 o
   6   5   4      355.07      313.55     13.85 o
   7   5   4      260.69      267.62     37.36 o
   8   5   4      220.30      213.50     18.91 o
   9   5   4        7.08        2.87     13.84 o
 -12   6   4       68.27       55.85     15.47 o
 -11   6   4       98.45       78.54     24.15 o
 -10   6   4     1697.59     1760.79     42.37 o
  -9   6   4        0.89        1.18      6.35 o
  -8   6   4     2918.97     2803.83     63.91 o
  -7   6   4     2403.41     2353.37     29.73 o
  -6   6   4        6.55       10.06      4.58 o
  -5   6   4    13588.22    13261.44    100.70 o
  -4   6   4      215.06      234.55      5.82 o
  -3   6   4     2918.04     2876.73     24.25 o
  -2   6   4    10525.55    10457.25     60.21 o
  -1   6   4      543.68      577.89      6.73 o
   0   6   4    17789.87    18213.61    123.40 o
   1   6   4      175.05      211.13     11.00 o
   2   6   4      572.92      537.47     15.01 o
   3   6   4     5862.87     5716.53     41.04 o
   4   6   4      726.35      722.66     13.23 o
   5   6   4     2632.14     2583.19     34.47 o
   6   6   4      173.46      171.20     11.28 o
   7   6   4        3.58        0.50     11.64 o
   8   6   4      463.37      459.53     25.25 o
   9   6   4        0.52        1.46     10.31 o
 -11   7   4       58.25       72.14     12.98 o
 -10   7   4       63.41       49.35     11.04 o
  -9   7   4        0.87        8.60      7.01 o
  -8   7   4     1721.38     1731.28     33.55 o
  -7   7   4      616.36      603.03     18.43 o
  -6   7   4     1395.72     1378.58     21.86 o
  -5   7   4      991.19      969.03     16.53 o
  -4   7   4       30.30       38.81      3.90 o
  -3   7   4     9520.02     9418.10     73.91 o
  -2   7   4      312.22      294.06      6.11 o
  -1   7   4     2867.15     2723.08     21.79 o
   0   7   4     3574.80     3610.10     32.70 o
   1   7   4        0.81       -1.01      4.57 o
   2   7   4     7006.85     6876.97     84.07 o
   3   7   4      289.36      316.05     15.87 o
   4   7   4     1633.33     1598.76     22.74 o
   5   7   4     2789.66     2865.02     42.02 o
   6   7   4       13.14       17.94      6.45 o
   7   7   4     1129.65     1176.65     30.45 o
   8   7   4       67.94       68.46     12.73 o
 -10   8   4      134.45      154.98     13.50 o
  -9   8   4      668.18      702.41     31.58 o
  -8   8   4      848.41      899.98     23.94 o
  -7   8   4      645.38      646.06     19.40 o
  -6   8   4     1316.59     1323.00     21.06 o
  -5   8   4     1166.06     1197.86     19.64 o
  -4   8   4     1240.58     1267.83     16.28 o
  -3   8   4     2061.05     2100.80     23.67 o
  -2   8   4      517.35      494.62     18.77 o
  -1   8   4     1527.61     1486.69     23.33 o
   0   8   4      598.73      621.65      8.79 o
   1   8   4      427.09      444.97     17.93 o
   2   8   4      366.43      353.56     16.51 o
   3   8   4       36.77       29.97      8.55 o
   4   8   4       38.41       50.92     10.56 o
   5   8   4       14.22       12.78      7.12 o
   6   8   4        0.42       -5.83      8.97 o
   7   8   4        4.52        2.30      7.17 o
  -9   9   4      144.40      138.20     12.27 o
  -8   9   4      593.47      629.57     20.41 o
  -7   9   4      146.02      155.36      9.64 o
  -6   9   4      768.77      731.06     19.37 o
  -5   9   4       15.03       19.76      4.91 o
  -4   9   4      815.26      831.57     22.59 o
  -3   9   4      306.01      319.39     11.55 o
  -2   9   4      173.51      180.53      7.98 o
  -1   9   4       60.60       72.99      5.61 o
   0   9   4      233.47      223.68      6.63 o
   1   9   4     2898.76     2935.89     48.08 o
   2   9   4      161.93      184.81     36.61 o
   3   9   4      632.74      617.67     37.14 o
   4   9   4      342.54      369.97     22.47 o
   5   9   4        0.42       -5.11     11.58 o
   6   9   4      736.76      884.83     43.40 o
  -8  10   4        0.75        3.30      6.52 o
  -7  10   4       21.17       12.85      7.06 o
  -6  10   4      355.17      373.86     14.66 o
  -5  10   4      311.44      307.92     23.28 o
  -4  10   4     1238.93     1233.76     24.74 o
  -3  10   4       33.45       32.15      6.63 o
  -2  10   4      291.03      313.53     14.90 o
  -1  10   4     1217.74     1214.88     28.34 o
   0  10   4     2019.60     1955.04    106.40 o
   1  10   4      264.98      268.57     25.18 o
   2  10   4       42.36       47.08      9.06 o
   3  10   4      746.29      689.26     34.26 o
   4  10   4      194.43      181.82     21.49 o
   5  10   4      525.87      552.22     41.18 o
  -7  11   4      210.70      195.81     12.13 o
  -6  11   4      111.34      123.06     12.82 o
  -5  11   4        1.36        5.84      5.93 o
  -4  11   4       39.59       36.84      8.03 o
  -3  11   4      189.23      186.53     10.81 o
  -2  11   4       64.65       61.08      7.71 o
  -1  11   4      119.30      103.89      8.42 o
   0  11   4       48.71       29.94     10.78 o
   1  11   4        0.65        6.24     10.16 o
   2  11   4       28.04       27.76      5.74 o
   3  11   4       25.13       21.27      9.27 o
   4  11   4       53.55       47.67     15.93 o
  -4  12   4      167.01      177.51     11.22 o
  -3  12   4       20.44       27.66      7.10 o
  -2  12   4        1.86        4.31      5.86 o
  -1  12   4      250.03      252.77     21.76 o
   0  12   4        1.75        4.75     10.27 o
   1  12   4      458.55      475.83     39.04 o
 -13   1   5       14.08       15.91      8.73 o
 -12   1   5       77.84      120.56     11.78 o
 -11   1   5      649.78      620.72     18.45 o
 -10   1   5      771.51      756.67     17.44 o
  -9   1   5      776.26      780.29     15.02 o
  -8   1   5     2431.51     2362.87     23.46 o
  -7   1   5     8399.59     8382.97     45.92 o
  -6   1   5     1042.58     1143.15     10.05 o
  -5   1   5     1984.91     2263.25     14.61 o
  -4   1   5     5058.66     4937.07     24.35 o
  -3   1   5    23712.39    22841.73     93.05 o
  -2   1   5    12612.81    13000.72     57.75 o
  -1   1   5      153.21      170.16      3.48 o
   0   1   5    10139.02    10147.08     46.93 o
   1   1   5     6741.75     6682.42     35.39 o
   2   1   5     5464.68     5290.64     30.32 o
   3   1   5      757.95      818.31     10.36 o
   4   1   5      104.06      101.69      4.68 o
   5   1   5     2108.26     2081.90     22.07 o
   6   1   5      464.51      464.79     12.31 o
   7   1   5     1153.23     1158.91     19.40 o
   8   1   5       20.10       14.79      5.33 o
   9   1   5       45.94       55.67     11.05 o
  10   1   5       81.39       90.41     13.68 o
 -13   2   5      291.74      283.16     19.85 o
 -12   2   5      274.01      298.22     16.80 o
 -11   2   5       52.43       47.55      8.29 o
 -10   2   5     4641.43     4599.92     61.43 o
  -9   2   5        0.47        7.61      6.05 o
  -8   2   5     5049.15     4978.30     38.87 o
  -7   2   5     7429.78     7281.33     46.83 o
  -6   2   5     1037.98     1026.66     10.73 o
  -5   2   5    52853.71    51480.41    259.24 o
  -4   2   5      132.10      188.08      3.27 o
  -3   2   5    25170.31    25359.90    100.39 o
  -2   2   5    53355.20    50318.82    203.76 o
  -1   2   5     1709.41     1750.32     10.57 o
   0   2   5    44973.80    42982.24    189.83 o
   1   2   5        5.63       23.94      2.61 o
   2   2   5    10436.95    10963.02     55.67 o
   3   2   5    17374.76    17261.45     98.43 o
   4   2   5      115.17      132.32      7.55 o
   5   2   5     4212.40     4267.38     37.88 o
   6   2   5      557.54      511.30     14.75 o
   7   2   5        2.84        5.01      5.59 o
   8   2   5     1144.00     1098.22     42.74 o
   9   2   5       41.03       21.22     10.67 o
  10   2   5       41.49       59.18     13.81 o
 -13   3   5       30.96       47.09     11.24 o
 -12   3   5      164.99      173.81     15.16 o
 -11   3   5      137.76      169.39     13.35 o
 -10   3   5      115.37      107.36     13.49 o
  -9   3   5      409.97      412.66     12.24 o
  -8   3   5       13.87       16.51      3.99 o
  -7   3   5      255.24      234.69      6.35 o
  -6   3   5      210.52      214.64      5.30 o
  -5   3   5      131.45      162.52      4.25 o
  -4   3   5      103.72       96.47      2.94 o
  -3   3   5      145.86      138.54      3.27 o
  -2   3   5     1214.95     1405.68      9.89 o
  -1   3   5       35.16       78.78      2.77 o
   0   3   5      244.19      169.61      3.35 o
   1   3   5     1503.42     1548.20     12.20 o
   2   3   5     8173.78     8468.44     46.45 o
   3   3   5     1358.11     1367.68     14.09 o
   4   3   5       12.92       23.00      4.97 o
   5   3   5      429.38      451.47     10.61 o
   6   3   5       12.45       17.89      5.65 o
   7   3   5      497.31      539.76     20.94 o
   8   3   5      285.50      299.39     19.27 o
   9   3   5      114.58      122.28     18.72 o
 -13   4   5        1.57        4.67      8.04 o
 -12   4   5      218.94      200.53     14.92 o
 -11   4   5      797.45      786.69     25.24 o
 -10   4   5       13.90       16.27      6.62 o
  -9   4   5     3780.14     3818.09     63.76 o
  -8   4   5      862.33      869.39     14.76 o
  -7   4   5     2196.39     2230.58     22.94 o
  -6   4   5    15466.17    15187.68     89.81 o
  -5   4   5     1133.51     1259.74     12.77 o
  -4   4   5    18395.18    18078.04     94.68 o
  -3   4   5    15802.53    16126.16     68.30 o
  -2   4   5     6500.40     7026.19     34.70 o
  -1   4   5    25916.71    24865.06    121.61 o
   0   4   5      399.86      381.12      5.65 o
   1   4   5     5193.34     5136.82     28.80 o
   2   4   5     9912.06     9845.83     58.15 o
   3   4   5      418.91      422.29      7.99 o
   4   4   5    14708.16    14465.22     87.96 o
   5   4   5      547.54      484.57     12.55 o
   6   4   5        5.76        3.16      5.31 o
   7   4   5      950.24      985.29     57.00 o
   8   4   5        0.53       -8.85      8.85 o
   9   4   5      218.23      219.84     21.99 o
 -12   5   5       75.38       74.17      9.01 o
 -11   5   5     1133.31     1121.58     26.91 o
 -10   5   5       42.52       57.50      9.70 o
  -9   5   5      291.25      261.14      9.92 o
  -8   5   5     5082.61     5082.68     46.18 o
  -7   5   5     1066.79     1065.88     16.31 o
  -6   5   5     4041.64     3972.45     30.58 o
  -5   5   5      380.28      371.02      6.79 o
  -4   5   5     3953.34     3866.72     25.98 o
  -3   5   5    11031.21    11234.90     52.39 o
  -2   5   5     8391.30     8483.32     47.31 o
  -1   5   5      322.61      378.90      5.36 o
   0   5   5     1484.51     1584.31     14.59 o
   1   5   5    10528.14    10562.73     63.63 o
   2   5   5     1184.83     1150.10     11.40 o
   3   5   5     4937.45     4902.59     40.22 o
   4   5   5      327.79      350.30      9.78 o
   5   5   5       69.61       69.58      6.96 o
   6   5   5     2930.41     2910.89     43.39 o
   7   5   5        0.49       -3.02     14.02 o
   8   5   5      299.52      321.30     22.67 o
   9   5   5      353.46      350.57     27.98 o
 -12   6   5        0.12        2.05     11.50 o
 -11   6   5       66.49       80.93     12.93 o
 -10   6   5        0.52       16.56      8.93 o
  -9   6   5      382.18      383.01     16.95 o
  -8   6   5       30.53       48.62      7.79 o
  -7   6   5      225.06      194.90     10.12 o
  -6   6   5     2343.63     2382.69     26.68 o
  -5   6   5      410.81      448.52      9.23 o
  -4   6   5     2553.92     2555.61     18.52 o
  -3   6   5      347.07      338.11      6.50 o
  -2   6   5      477.21      460.97      6.92 o
  -1   6   5     3984.18     3964.21     24.42 o
   0   6   5       37.06       43.70      4.77 o
   1   6   5     1328.44     1269.47     22.49 o
   2   6   5      351.95      376.12      6.01 o
   3   6   5        8.92       14.26      3.06 o
   4   6   5       65.67       65.26      5.07 o
   5   6   5       11.60        5.06      4.99 o
   6   6   5        0.17       -5.56      6.38 o
   7   6   5        0.23        6.54     11.99 o
   8   6   5        9.83        4.40     10.08 o
 -11   7   5        0.03       -8.13      8.13 o
 -10   7   5      366.72      398.12     19.05 o
  -9   7   5      633.68      657.87     21.55 o
  -8   7   5      188.49      201.52     12.28 o
  -7   7   5     2700.86     2560.95     36.68 o
  -6   7   5       49.49       58.52      5.53 o
  -5   7   5       15.70       24.82      4.63 o
  -4   7   5      964.15      942.83     12.77 o
  -3   7   5      505.36      495.02      8.22 o
  -2   7   5     1659.59     1592.82     16.17 o
  -1   7   5        1.00        8.95      4.44 o
   0   7   5      902.86      930.64     13.08 o
   1   7   5      293.86      295.82     15.90 o
   2   7   5     1023.59     1061.48     29.56 o
   3   7   5       76.50       90.84      8.94 o
   4   7   5        0.74        3.99      4.08 o
   5   7   5      704.42      724.91     17.94 o
   6   7   5        6.61       -3.26      6.44 o
   7   7   5      161.02      186.19     15.63 o
   8   7   5       71.93       56.25     15.70 o
 -11   8   5      440.43      433.01     23.63 o
 -10   8   5        9.65       -3.19      7.33 o
  -9   8   5     1672.15     1589.73     51.30 o
  -8   8   5       53.23       65.35     10.15 o
  -7   8   5      349.03      330.58     12.55 o
  -6   8   5     2480.86     2440.07     35.90 o
  -5   8   5      275.82      273.07     10.76 o
  -4   8   5     2996.47     2967.75     32.26 o
  -3   8   5      789.01      765.32     15.36 o
  -2   8   5      562.37      559.23      8.46 o
  -1   8   5     6508.14     6463.28     46.24 o
   0   8   5       10.75       16.87      2.95 o
   1   8   5     1471.73     1391.35     43.26 o
   2   8   5     1376.46     1368.90     31.92 o
   3   8   5      186.65      205.58     15.40 o
   4   8   5     2117.19     2016.36     43.80 o
   5   8   5       15.94        9.08      6.23 o
   6   8   5      274.11      230.83     16.61 o
   7   8   5      497.56      520.46     20.50 o
 -10   9   5       59.11       37.21      9.59 o
  -9   9   5       16.20       19.64      8.02 o
  -8   9   5       88.05      102.30     10.38 o
  -7   9   5      454.91      466.92     13.19 o
  -6   9   5       19.11       25.67      6.72 o
  -5   9   5        5.40        5.07      3.79 o
  -4   9   5      175.00      170.76      9.22 o
  -3   9   5      376.36      390.36     12.88 o
  -2   9   5      741.87      710.23     15.02 o
  -1   9   5       64.65       61.12      3.81 o
   0   9   5       35.04       28.40      5.73 o
   1   9   5      355.39      351.26     22.89 o
   2   9   5      362.27      365.94     31.68 o
   3   9   5      195.04      201.72     17.57 o
   4   9   5       44.40       57.76     15.42 o
   5   9   5       70.99       57.06     17.27 o
   6   9   5      151.60      185.25     24.97 o
  -8  10   5      498.31      534.97     29.01 o
  -7  10   5      538.96      540.00     18.10 o
  -6  10   5      213.11      191.95     11.12 o
  -5  10   5     1662.53     1650.89     32.19 o
  -4  10   5      362.74      351.46     14.17 o
  -3  10   5      600.13      602.38     16.11 o
  -2  10   5     1290.69     1281.48     22.95 o
  -1  10   5      235.70      248.44     10.79 o
   0  10   5      511.15      531.42     15.32 o
   1  10   5      436.04      453.70     18.66 o
   2  10   5      234.60      270.74     22.23 o
   3  10   5     1235.55     1237.80     56.19 o
   4  10   5       65.40       56.20     16.25 o
   5  10   5      249.41      300.58     50.86 o
  -7  11   5      409.94      433.70     14.39 o
  -6  11   5        0.96        2.68      6.31 o
  -5  11   5       24.50       21.88      6.73 o
  -4  11   5      314.85      318.32     14.10 o
  -3  11   5      561.79      558.50     22.91 o
  -2  11   5      280.55      269.29     11.80 o
  -1  11   5        3.52       12.05      6.32 o
   0  11   5      151.75      158.19     17.49 o
   1  11   5      141.25      129.46      9.73 o
   2  11   5     1143.89     1178.96     54.45 o
   3  11   5        0.03        7.15     11.70 o
  -4  12   5        6.66        9.83      6.52 o
  -3  12   5      221.07      217.18     12.32 o
  -2  12   5      255.29      308.70     13.72 o
  -1  12   5        0.48       11.06      9.00 o
   0  12   5      300.95      333.81     23.91 o
   1  12   5       13.40       13.91     12.07 o
 -14   0   6      287.37      266.68     39.27 o
 -13   0   6       37.10       57.82     16.66 o
 -12   0   6       32.97       16.41     12.25 o
 -11   0   6        5.91       16.89      9.30 o
 -10   0   6        3.25       -3.63      6.96 o
  -9   0   6     9130.22     9161.34    104.79 o
  -8   0   6      663.15      731.24     26.62 o
  -7   0   6     1310.82     1418.21     18.62 o
  -6   0   6    31422.05    30858.45    187.05 o
  -5   0   6     2642.38     2717.70     23.33 o
  -4   0   6    18528.15    17950.47    103.97 o
  -3   0   6    42817.61    39788.05    256.49 o
  -2   0   6        2.82        7.24      2.90 o
  -1   0   6    79004.05    70603.98    453.41 o
   0   0   6      543.87      648.21      8.55 o
   1   0   6    24684.39    24952.27    166.52 o
   2   0   6    17762.30    17585.80    125.74 o
   3   0   6      323.80      314.41      9.15 o
   4   0   6    18416.74    18207.48    161.44 o
   5   0   6      638.39      624.50     19.17 o
   6   0   6      601.53      631.88     20.79 o
   7   0   6     1093.67     1139.98     29.33 o
   8   0   6        0.07       -8.13      8.13 o
   9   0   6      505.57      504.50     51.20 o
 -14   1   6       75.57       64.87     12.39 o
 -13   1   6      647.48      680.79     25.35 o
 -12   1   6        3.36       -4.44      7.12 o
 -11   1   6     1424.48     1478.49     27.81 o
 -10   1   6      684.16      691.36     16.34 o
  -9   1   6       10.71        6.03      4.24 o
  -8   1   6    10574.83    10548.29     69.14 o
  -7   1   6      565.13      576.74      8.20 o
  -6   1   6    14738.19    14929.10     68.51 o
  -5   1   6     4384.42     4124.86     23.13 o
  -4   1   6     1360.27     1578.33     10.23 o
  -3   1   6    25668.13    25593.51    100.44 o
  -2   1   6      192.13      185.41      3.35 o
  -1   1   6     8103.66     8501.86     38.25 o
   0   1   6     7271.64     7623.35     42.42 o
   1   1   6     2124.82     2106.49     15.04 o
   2   1   6     3849.53     3928.46     27.57 o
   3   1   6      196.83      176.19      5.61 o
   4   1   6        7.68       22.72      3.89 o
   5   1   6      578.97      541.07     13.33 o
   6   1   6      467.36      535.26     15.07 o
   7   1   6       97.25       84.33      7.93 o
   8   1   6       17.15       34.98      7.90 o
   9   1   6      109.51      117.06     14.33 o
 -13   2   6        1.44       -0.26     11.91 o
 -12   2   6       14.58       10.56      7.99 o
 -11   2   6       21.18       18.40      7.54 o
 -10   2   6     1054.52     1101.19     23.72 o
  -9   2   6      145.72      141.70      8.88 o
  -8   2   6      862.97      925.99     15.64 o
  -7   2   6      239.24      225.58      6.13 o
  -6   2   6      514.77      511.02      7.24 o
  -5   2   6    14323.67    14677.85     67.10 o
  -4   2   6      932.81      970.15      8.01 o
  -3   2   6     5232.21     5224.31     25.32 o
  -2   2   6    13044.19    13140.98     57.21 o
  -1   2   6     1233.39     1278.77      8.91 o
   0   2   6    13286.91    13394.43     62.49 o
   1   2   6     3831.31     3813.98     23.40 o
   2   2   6       28.98       68.82      3.42 o
   3   2   6     4689.66     4626.50     37.64 o
   4   2   6      343.25      351.63      9.06 o
   5   2   6     1448.82     1471.48     23.67 o
   6   2   6      797.12      796.00     18.69 o
   7   2   6      134.17      134.12     10.61 o
   8   2   6      244.89      236.29     18.61 o
   9   2   6        0.40        0.65      9.56 o
 -13   3   6       66.30       70.68     18.40 o
 -12   3   6      786.84      821.64     28.35 o
 -11   3   6      242.23      212.78     27.24 o
 -10   3   6      560.24      550.07     18.99 o
  -9   3   6     1657.62     1729.10     23.60 o
  -8   3   6     1138.25     1068.40     15.71 o
  -7   3   6     9235.65     9068.05     58.40 o
  -6   3   6     1006.99     1113.52     12.10 o
  -5   3   6      978.56     1052.44      9.67 o
  -4   3   6    17045.69    17096.69     81.08 o
  -3   3   6    12449.57    12544.14     51.10 o
  -2   3   6    10489.89    10478.66     46.46 o
  -1   3   6        0.04        6.19      2.39 o
   0   3   6      801.40      722.43      7.95 o
   1   3   6     4317.05     4111.83     26.58 o
   2   3   6     6618.86     6447.28     39.95 o
   3   3   6     1569.74     1596.41     16.98 o
   4   3   6       72.72       78.36      5.34 o
   5   3   6     3112.52     3117.67     33.55 o
   6   3   6      573.74      561.58     20.09 o
   7   3   6      184.78      225.24     16.84 o
   8   3   6      133.04      132.15     15.38 o
   9   3   6       29.87       39.43     14.57 o
 -13   4   6        2.57        4.87      8.49 o
 -12   4   6      235.59      199.60     14.98 o
 -11   4   6      690.50      655.10     23.29 o
 -10   4   6       95.49      102.63      9.59 o
  -9   4   6     1515.48     1492.40     48.62 o
  -8   4   6      157.76      150.13      7.02 o
  -7   4   6       68.71       84.31      8.79 o
  -6   4   6     5893.66     5840.80     38.88 o
  -5   4   6     1402.17     1397.60     13.96 o
  -4   4   6     2934.23     2939.43     18.97 o
  -3   4   6     3197.50     3261.71     18.53 o
  -2   4   6      583.76      585.40      8.07 o
  -1   4   6    14687.67    14982.07     78.44 o
   0   4   6     1941.38     1921.60     13.69 o
   1   4   6     1374.07     1355.15     13.28 o
   2   4   6     1019.91      987.22     12.22 o
   3   4   6     1751.27     1766.81     18.16 o
   4   4   6     2656.80     2605.46     25.79 o
   5   4   6      144.48      169.32      8.54 o
   6   4   6      341.67      313.15     17.75 o
   7   4   6      348.94      351.92     23.12 o
   8   4   6       36.32       25.95     12.21 o
   9   4   6      104.30      106.84     18.23 o
 -13   5   6       22.60       19.99      7.80 o
 -12   5   6      191.84      143.50     11.86 o
 -11   5   6       22.57       21.55      6.90 o
 -10   5   6      152.40      138.56     11.07 o
  -9   5   6      707.06      640.29     15.06 o
  -8   5   6      148.62      130.55      7.05 o
  -7   5   6      676.26      647.87     12.04 o
  -6   5   6       22.77       29.69      3.51 o
  -5   5   6      517.43      539.44      7.79 o
  -4   5   6     1590.17     1669.92     13.21 o
  -3   5   6      433.38      521.23      6.71 o
  -2   5   6        3.64       21.92      3.88 o
  -1   5   6     1657.38     1729.44     14.37 o
   0   5   6      398.42      407.11      5.73 o
   1   5   6     2863.67     2952.67     20.38 o
   2   5   6      356.46      345.26      7.06 o
   3   5   6      278.98      272.66      7.25 o
   4   5   6       83.01       80.07      8.41 o
   5   5   6      241.77      278.44     12.93 o
   6   5   6      525.96      502.99     23.90 o
   7   5   6       32.12       16.93     10.52 o
   8   5   6       29.67       24.64     11.54 o
 -12   6   6       52.32       56.21     14.78 o
 -11   6   6        1.20        0.05      8.36 o
 -10   6   6     1904.02     2015.68     47.24 o
  -9   6   6       54.32       53.71     12.49 o
  -8   6   6     3628.38     3358.12     51.67 o
  -7   6   6     3142.38     3100.81     25.61 o
  -6   6   6      640.85      620.48      9.23 o
  -5   6   6    14854.99    14547.59     81.84 o
  -4   6   6      154.27      164.65      4.88 o
  -3   6   6     2651.69     2634.37     23.28 o
  -2   6   6    10230.56    10264.95     63.73 o
  -1   6   6       36.37       37.97      2.93 o
   0   6   6    13086.94    12642.33     83.62 o
   1   6   6     1627.94     1630.99     14.56 o
   2   6   6      689.56      664.90     10.86 o
   3   6   6     5494.54     5512.01     46.28 o
   4   6   6        0.66       -3.68      3.91 o
   5   6   6     1327.80     1288.04     27.65 o
   6   6   6     1130.94     1082.12     29.49 o
   7   6   6       24.14        8.76     14.71 o
   8   6   6      524.39      578.09     31.68 o
 -11   7   6        5.23        2.04      8.80 o
 -10   7   6      306.99      325.30     25.88 o
  -9   7   6      829.04      906.07     25.37 o
  -8   7   6       84.54       78.04      9.21 o
  -7   7   6     6322.23     6155.59     77.17 o
  -6   7   6       33.80       34.39      5.22 o
  -5   7   6      651.57      660.56     10.80 o
  -4   7   6     5887.70     5888.01     45.14 o
  -3   7   6      254.56      222.69      6.84 o
  -2   7   6     4673.01     4701.03     37.85 o
  -1   7   6       69.92       77.78      4.01 o
   0   7   6      188.22      209.31      4.88 o
   1   7   6     2696.92     2706.69     57.57 o
   2   7   6      553.03      541.38     14.75 o
   3   7   6      419.75      359.41      9.26 o
   4   7   6       61.56       66.87      7.33 o
   5   7   6      187.22      201.90     12.49 o
   6   7   6      181.64      151.00     12.43 o
   7   7   6       89.35       92.94     13.02 o
 -11   8   6       38.69       44.24     11.25 o
 -10   8   6       34.24       34.14      9.08 o
  -9   8   6      225.37      229.83     14.33 o
  -8   8   6       12.36       16.52      6.88 o
  -7   8   6      204.24      198.57     10.26 o
  -6   8   6      264.85      260.04     11.21 o
  -5   8   6       93.52      118.71      6.03 o
  -4   8   6      838.90      823.27     15.63 o
  -3   8   6     1896.22     1830.28     19.20 o
  -2   8   6     1643.82     1610.44     22.44 o
  -1   8   6      227.36      250.05      7.05 o
   0   8   6     1414.46     1361.23     24.43 o
   1   8   6      778.83      749.72     22.94 o
   2   8   6     1566.67     1515.25     34.77 o
   3   8   6      488.95      484.53     21.42 o
   4   8   6      274.74      312.41     25.90 o
   5   8   6      646.39      631.97     21.01 o
   6   8   6      136.06      153.97     16.60 o
 -10   9   6      124.65      140.98     13.33 o
  -9   9   6      123.85      112.02     11.61 o
  -8   9   6     1495.03     1535.92     31.45 o
  -7   9   6       20.40       11.66      5.65 o
  -6   9   6      957.57      958.52     19.09 o
  -5   9   6      421.48      456.15     17.48 o
  -4   9   6      364.95      345.03     12.60 o
  -3   9   6     2939.17     2833.70     44.49 o
  -2   9   6       44.49       38.87      5.54 o
  -1   9   6        1.65        7.78      3.49 o
   0   9   6      958.60      901.20     25.96 o
   1   9   6      913.37      922.78     36.22 o
   2   9   6      292.86      294.19     22.95 o
   3   9   6      218.93      247.73     23.06 o
   4   9   6      460.92      474.63     31.36 o
   5   9   6       46.30       42.80     19.17 o
  -9  10   6       12.47       19.02      8.23 o
  -8  10   6      312.04      292.66     15.31 o
  -7  10   6      202.25      211.95     12.70 o
  -6  10   6      151.32      187.01     11.85 o
  -5  10   6      993.70      998.36     30.28 o
  -4  10   6      368.37      346.01     13.25 o
  -3  10   6        2.83       -3.91      4.93 o
  -2  10   6       57.91       65.97      7.07 o
  -1  10   6      309.97      305.34     13.04 o
   0  10   6      276.44      239.98     16.86 o
   1  10   6      234.80      213.55     14.61 o
   2  10   6       15.67       27.01     14.60 o
   3  10   6       67.60       61.45     19.17 o
   4  10   6      317.97      343.67     44.95 o
  -7  11   6        0.13        2.32      7.06 o
  -6  11   6        0.30        0.48      6.55 o
  -5  11   6        0.12       -4.06      5.95 o
  -4  11   6       17.49       19.44      6.91 o
  -3  11   6       27.51       26.39      6.60 o
  -2  11   6      131.33      134.42      8.99 o
  -1  11   6        8.62        5.83     10.12 o
   0  11   6        2.69        2.57     10.03 o
   1  11   6      357.84      337.37     34.60 o
   2  11   6       39.83       60.57     11.12 o
   3  11   6       63.42       49.47     16.30 o
  -4  12   6      176.27      173.80     14.51 o
  -3  12   6       79.47       93.18      9.91 o
  -2  12   6        0.62        7.98      6.70 o
  -1  12   6      472.70      463.36     24.21 o
   0  12   6       26.12       21.84     12.32 o
 -14   1   7       60.14       63.40     14.26 o
 -13   1   7       85.46       86.66     12.31 o
 -12   1   7     1004.91      975.62     25.65 o
 -11   1   7       79.90       78.14      9.11 o
 -10   1   7     1273.06     1211.53     23.23 o
  -9   1   7     1241.87     1203.61     17.74 o
  -8   1   7     1536.80     1502.15     18.08 o
  -7   1   7     8612.54     8441.80     49.10 o
  -6   1   7       30.06       75.42      4.04 o
  -5   1   7      386.68      469.78      5.77 o
  -4   1   7    33570.67    33329.65    138.30 o
  -3   1   7     6115.23     6223.57     30.36 o
  -2   1   7    16879.27    16722.72     69.65 o
  -1   1   7     6137.43     6352.16     32.35 o
   0   1   7      645.34      574.50      6.71 o
   1   1   7    18290.63    18037.16    110.22 o
   2   1   7     3528.78     3566.97     26.31 o
   3   1   7     1175.89     1174.19     16.27 o
   4   1   7      835.46      803.69     14.33 o
   5   1   7      220.43      250.45     10.54 o
   6   1   7     1474.25     1489.11     25.60 o
   7   1   7        0.07        3.87      6.96 o
   8   1   7        9.86       15.31      7.76 o
   9   1   7       31.21       39.79     11.37 o
 -14   2   7      171.96      188.93     18.84 o
 -13   2   7      177.29      139.14     17.42 o
 -12   2   7       13.45       32.49      8.53 o
 -11   2   7      312.38      330.67     16.28 o
 -10   2   7     2201.33     2200.99     34.84 o
  -9   2   7     3684.70     3617.39     48.66 o
  -8   2   7      751.21      773.52     12.21 o
  -7   2   7     3696.47     3646.29     26.43 o
  -6   2   7     2093.45     1976.55     15.94 o
  -5   2   7    14782.64    14737.16     61.82 o
  -4   2   7      330.19      356.44      5.18 o
  -3   2   7      527.38      582.83      6.16 o
  -2   2   7    20712.89    20356.14     89.58 o
  -1   2   7     3802.13     3700.38     21.35 o
   0   2   7     9851.80     9391.46     48.98 o
   1   2   7     1140.98     1104.61     12.74 o
   2   2   7        0.37        7.08      2.48 o
   3   2   7     7698.96     7574.18     58.49 o
   4   2   7       52.01       49.86      5.48 o
   5   2   7     1841.54     1838.15     29.82 o
   6   2   7      424.41      465.19     16.20 o
   7   2   7       93.30       69.06     10.84 o
   8   2   7      701.47      776.45     30.67 o
   9   2   7        6.54        1.48     10.68 o
 -13   3   7       88.42       93.86     14.68 o
 -12   3   7      579.84      561.85     23.99 o
 -11   3   7      356.77      348.89     18.53 o
 -10   3   7     1747.82     1714.69     29.98 o
  -9   3   7     2971.88     2980.82     32.86 o
  -8   3   7     3270.61     3183.47     30.21 o
  -7   3   7     6806.24     6913.63     47.32 o
  -6   3   7     7804.29     7861.22     45.09 o
  -5   3   7     6894.21     6928.33     39.43 o
  -4   3   7    14718.87    14902.93     68.06 o
  -3   3   7     3457.91     3408.09     18.61 o
  -2   3   7    11501.62    11757.10     53.91 o
  -1   3   7    10693.22    10897.49     54.11 o
   0   3   7     2364.69     2331.33     16.63 o
   1   3   7     6928.36     6828.15     39.52 o
   2   3   7      389.75      398.49      8.09 o
   3   3   7     5843.06     5712.65     45.48 o
   4   3   7      979.18      940.40     16.83 o
   5   3   7      622.09      640.77     22.61 o
   6   3   7      399.72      379.67     19.21 o
   7   3   7       77.13      103.02     13.54 o
   8   3   7       46.99       42.99     12.35 o
 -13   4   7      211.39      217.52     17.30 o
 -12   4   7       40.08       32.56     14.64 o
 -11   4   7      105.34      111.11     10.76 o
 -10   4   7     1155.54     1082.40     25.79 o
  -9   4   7     1427.15     1436.38     22.95 o
  -8   4   7       77.05       70.46      5.56 o
  -7   4   7      656.70      678.42     12.61 o
  -6   4   7     4047.30     3910.85     29.25 o
  -5   4   7     4113.24     4251.32     27.79 o
  -4   4   7     5822.93     5956.94     33.06 o
  -3   4   7     4681.10     4860.08     28.09 o
  -2   4   7      925.82     1055.73      9.50 o
  -1   4   7    13893.97    13651.65     72.68 o
   0   4   7        6.57        9.69      2.26 o
   1   4   7     2430.49     2321.60     20.73 o
   2   4   7     6131.90     6000.83     43.29 o
   3   4   7      740.93      750.47     12.69 o
   4   4   7     4006.12     4039.50     38.59 o
   5   4   7      149.13      129.27      9.43 o
   6   4   7      202.93      232.70     18.39 o
   7   4   7     1135.45     1134.61     73.10 o
   8   4   7       17.86        1.74     11.53 o
 -13   5   7      343.07      364.61     17.98 o
 -12   5   7        4.21        3.33      7.05 o
 -11   5   7     1268.75     1273.47     47.40 o
 -10   5   7      394.58      462.76     15.37 o
  -9   5   7       20.35       16.20      5.08 o
  -8   5   7     8067.08     8210.97     71.84 o
  -7   5   7      159.43      158.33      6.34 o
  -6   5   7     4831.18     4813.42     37.24 o
  -5   5   7     7449.05     7411.48     41.92 o
  -4   5   7      830.53      854.48      8.39 o
  -3   5   7    20859.97    20584.97     99.35 o
  -2   5   7      158.92      190.94      4.27 o
  -1   5   7     4787.52     4865.09     34.05 o
   0   5   7     7625.99     7331.52     49.32 o
   1   5   7     2304.50     2255.47     20.39 o
   2   5   7     3351.91     3212.92     27.42 o
   3   5   7        6.95       10.14      3.60 o
   4   5   7       10.26       10.90      4.95 o
   5   5   7     1292.30     1260.53     30.68 o
   6   5   7      286.97      301.99     20.42 o
   7   5   7       20.37        7.30      9.85 o
   8   5   7        0.13       12.76     11.50 o
 -12   6   7      216.07      218.40     19.20 o
 -11   6   7       34.93       26.90      5.57 o
 -10   6   7      933.50      891.39     24.72 o
  -9   6   7       19.73       16.02      4.55 o
  -8   6   7     1165.81     1088.32     19.33 o
  -7   6   7        2.37       10.40      3.08 o
  -6   6   7        6.81       14.55      3.08 o
  -5   6   7     1620.74     1653.75     15.49 o
  -4   6   7      892.82      871.07     11.73 o
  -3   6   7      282.15      284.60      6.84 o
  -2   6   7        5.34       11.34      2.58 o
  -1   6   7     1606.17     1630.79     15.55 o
   0   6   7      535.48      553.04     12.83 o
   1   6   7      408.12      417.63     10.85 o
   2   6   7      700.26      712.40     11.67 o
   3   6   7       38.71       59.80      5.43 o
   4   6   7     1537.64     1472.98     24.50 o
   5   6   7       56.49       70.72     10.12 o
   6   6   7      168.75      197.38     16.25 o
   7   6   7       71.78       76.46     13.60 o
 -12   7   7       15.96       14.28     10.39 o
 -11   7   7       99.94       81.15     12.85 o
 -10   7   7        0.47       -6.66      6.66 o
  -9   7   7        2.27        5.84      6.93 o
  -8   7   7      525.88      493.79     16.33 o
  -7   7   7     1747.44     1719.84     30.78 o
  -6   7   7      717.96      639.63     10.26 o
  -5   7   7       32.20       38.97      3.26 o
  -4   7   7      574.22      550.33      9.64 o
  -3   7   7     1979.06     1967.69     19.55 o
  -2   7   7      161.44      152.72      5.82 o
  -1   7   7       67.29       60.84      5.10 o
   0   7   7      473.61      531.45      9.12 o
   1   7   7      102.91      139.10      6.92 o
   2   7   7      736.17      711.24     13.41 o
   3   7   7      200.65      215.27      9.19 o
   4   7   7        3.87       11.23      5.24 o
   5   7   7      496.08      526.24     19.08 o
   6   7   7        2.33       20.43      8.88 o
   7   7   7       90.71      106.92     14.31 o
 -11   8   7      297.83      319.12     18.47 o
 -10   8   7       97.57       96.38     11.65 o
  -9   8   7      520.91      536.27     21.01 o
  -8   8   7      110.21      113.54     11.20 o
  -7   8   7       14.40       13.46      5.68 o
  -6   8   7     4803.27     4691.78     45.01 o
  -5   8   7      612.78      591.59     13.88 o
  -4   8   7     2154.41     2051.99     19.97 o
  -3   8   7      173.13      194.84      6.33 o
  -2   8   7     1148.58     1117.24     15.20 o
  -1   8   7     3914.79     3814.59     37.52 o
   0   8   7     1012.00      988.15     24.64 o
   1   8   7      114.70       86.94     11.10 o
   2   8   7      516.75      526.75     21.10 o
   3   8   7      479.91      467.01     21.62 o
   4   8   7      474.19      469.02     24.94 o
   5   8   7        6.39        9.35      7.83 o
   6   8   7        6.95        5.53      7.63 o
 -10   9   7      283.16      282.37     22.29 o
  -9   9   7       35.77       25.72      8.21 o
  -8   9   7      851.61      855.47     32.58 o
  -7   9   7        7.94       15.98      7.46 o
  -6   9   7     1208.79     1095.20     25.09 o
  -5   9   7      653.94      649.29     17.37 o
  -4   9   7      185.33      176.27      9.74 o
  -3   9   7     2087.49     2141.97     29.44 o
  -2   9   7       65.26       75.34      5.00 o
  -1   9   7      563.86      528.35     12.37 o
   0   9   7      760.15      820.52     25.45 o
   1   9   7       28.97       34.11     12.23 o
   2   9   7     1051.53     1035.87     41.14 o
   3   9   7       44.91       48.52     26.70 o
   4   9   7      432.64      387.52     29.94 o
   5   9   7      188.10      181.18     33.36 o
  -9  10   7       32.82       36.19      8.85 o
  -8  10   7       24.80       30.84      8.25 o
  -7  10   7       90.65       94.50     10.17 o
  -6  10   7        0.24       -0.41      6.15 o
  -5  10   7      222.84      196.60     14.41 o
  -4  10   7        0.45        5.44      5.62 o
  -3  10   7        3.84        4.62      5.19 o
  -2  10   7      776.91      780.58     17.92 o
  -1  10   7        8.25       -1.19      6.38 o
   0  10   7      154.41      154.72     18.63 o
   1  10   7      546.30      501.29     22.12 o
   2  10   7       65.67       95.66     18.83 o
   3  10   7      305.40      328.27     64.12 o
   4  10   7       11.61       14.10     14.13 o
  -7  11   7     1126.01     1163.25     33.73 o
  -6  11   7       62.90       71.37      9.45 o
  -5  11   7       76.20       65.26      8.93 o
  -4  11   7     1153.48     1174.13     26.26 o
  -3  11   7       70.63       82.31     10.07 o
  -2  11   7      998.38      980.50     20.44 o
  -1  11   7      124.51      122.49     14.46 o
   0  11   7        0.51       -4.42      6.05 o
   1  11   7      285.92      280.30     17.47 o
   2  11   7        1.93       -6.35      7.87 o
  -4  12   7       28.80       30.85      8.10 o
  -3  12   7        0.08        3.76      6.42 o
  -2  12   7      182.60      175.04     16.44 o
  -1  12   7       34.96       17.25     17.88 o
 -14   0   8       12.02       -6.02     16.91 o
 -13   0   8      660.75      680.95     50.28 o
 -12   0   8     1206.99     1253.77     46.68 o
 -11   0   8     1051.03     1082.94     33.77 o
 -10   0   8     3744.66     3660.61     63.77 o
  -9   0   8      260.90      261.18     11.07 o
  -8   0   8     2229.86     2181.02     29.99 o
  -7   0   8    12052.46    11822.19     79.53 o
  -6   0   8     1511.97     1384.60     16.00 o
  -5   0   8    35504.66    34865.26    194.39 o
  -4   0   8     8979.82    10141.91     60.79 o
  -3   0   8     3435.56     3384.33     26.45 o
  -2   0   8    18415.31    19018.99    114.55 o
  -1   0   8    14541.25    14533.31     93.53 o
   0   0   8     3915.70     4025.80     33.88 o
   1   0   8      125.71      147.65     10.40 o
   2   0   8     2715.66     2747.01     33.95 o
   3   0   8     4361.18     4349.18     60.53 o
   4   0   8     3387.27     3378.43     59.75 o
   5   0   8        5.04       32.80     15.68 o
   6   0   8       23.28       45.39     11.48 o
   7   0   8      675.64      796.42     38.72 o
   8   0   8       59.81       34.84     14.89 o
 -14   1   8       15.61        8.64     13.79 o
 -13   1   8      531.83      572.51     27.79 o
 -12   1   8       75.91       63.47      9.67 o
 -11   1   8     1150.83     1135.67     34.46 o
 -10   1   8       71.41       75.23      7.38 o
  -9   1   8     2368.96     2374.79     27.43 o
  -8   1   8    12414.58    12308.11     73.94 o
  -7   1   8      377.10      409.00      7.59 o
  -6   1   8     7721.07     7758.29     52.71 o
  -5   1   8     7706.82     7406.32     34.63 o
  -4   1   8     3232.60     3330.18     18.29 o
  -3   1   8    23655.48    23249.38     94.67 o
  -2   1   8    10177.22    10103.99     43.77 o
  -1   1   8     6417.31     6364.76     32.58 o
   0   1   8    17207.42    16811.04    115.88 o
   1   1   8     1405.62     1499.42     14.57 o
   2   1   8     8436.16     8437.62     56.22 o
   3   1   8      844.65      866.64     15.52 o
   4   1   8      515.51      514.51     20.90 o
   5   1   8     2073.43     1981.70     32.25 o
   6   1   8      120.64      124.43     10.57 o
   7   1   8      439.84      438.15     20.57 o
   8   1   8       72.11       55.90     11.71 o
 -14   2   8      152.23      183.70     18.23 o
 -13   2   8       35.67       24.63     12.19 o
 -12   2   8      215.12      210.86     26.73 o
 -11   2   8     1071.12     1088.54     25.17 o
 -10   2   8      176.89      194.27     10.29 o
  -9   2   8      942.13      942.82     16.61 o
  -8   2   8        3.37       10.54      3.80 o
  -7   2   8      294.48      296.14      7.54 o
  -6   2   8     4112.35     3967.49     25.02 o
  -5   2   8       49.50       52.08      2.43 o
  -4   2   8      949.29      997.92      9.12 o
  -3   2   8      710.16      715.98      7.30 o
  -2   2   8     1822.62     1788.16     12.83 o
  -1   2   8     2260.33     2344.58     15.80 o
   0   2   8      112.59      102.63      3.57 o
   1   2   8      197.83      235.45      6.88 o
   2   2   8       69.58       86.96      4.98 o
   3   2   8     2362.98     2444.44     26.04 o
   4   2   8       19.03       21.73      5.47 o
   5   2   8      261.19      290.68     13.03 o
   6   2   8      220.57      245.30     14.19 o
   7   2   8       44.65       50.98     17.26 o
   8   2   8        5.93       26.04     14.25 o
 -14   3   8       10.99       30.40     11.47 o
 -13   3   8      215.95      210.91     18.56 o
 -12   3   8      734.72      713.48     26.94 o
 -11   3   8      768.54      726.03     23.72 o
 -10   3   8       62.59       69.97      8.27 o
  -9   3   8     1273.93     1335.18     22.26 o
  -8   3   8     5395.85     5330.41     43.34 o
  -7   3   8     8263.24     8304.71     54.51 o
  -6   3   8      552.50      619.32      8.65 o
  -5   3   8      354.35      308.43      5.57 o
  -4   3   8    13821.98    13558.23     61.10 o
  -3   3   8     8769.43     9012.58     42.30 o
  -2   3   8     4752.48     4889.52     28.02 o
  -1   3   8     3245.43     3317.28     21.54 o
   0   3   8     3249.92     3334.37     22.25 o
   1   3   8     6215.45     6022.60     41.43 o
   2   3   8     1693.45     1700.13     18.17 o
   3   3   8        1.70        0.91      3.55 o
   4   3   8      757.14      769.58     18.52 o
   5   3   8      204.29      221.96     13.44 o
   6   3   8      980.00      959.69     30.82 o
   7   3   8      294.57      277.60     21.13 o
   8   3   8       11.53       -4.81     10.89 o
 -13   4   8       25.16       31.99      9.95 o
 -12   4   8       17.52        3.46      7.70 o
 -11   4   8      382.89      426.77     24.86 o
 -10   4   8      532.44      526.95     15.75 o
  -9   4   8     1510.24     1511.21     23.85 o
  -8   4   8       85.05       84.13      6.01 o
  -7   4   8      331.45      329.67      9.26 o
  -6   4   8     5940.29     5867.23     42.04 o
  -5   4   8     2343.32     2476.66     20.72 o
  -4   4   8      870.04      904.27      9.71 o
  -3   4   8      212.14      214.01      4.73 o
  -2   4   8     6627.58     6834.23     38.18 o
  -1   4   8     3647.41     3547.07     25.76 o
   0   4   8     2157.18     2064.10     18.23 o
   1   4   8      119.65      127.76      5.80 o
   2   4   8       13.02       15.05      3.39 o
   3   4   8     1405.50     1377.79     18.48 o
   4   4   8      562.94      504.06     15.16 o
   5   4   8      222.40      201.85     15.17 o
   6   4   8       15.16        7.12     10.08 o
   7   4   8        0.13       -0.52     11.15 o
   8   4   8      104.14      100.41     25.60 o
 -13   5   8      221.52      197.85     15.09 o
 -12   5   8      264.18      244.38     15.93 o
 -11   5   8      269.49      236.82     16.69 o
 -10   5   8      425.59      439.17     17.28 o
  -9   5   8     1053.11      994.81     19.89 o
  -8   5   8      232.27      254.97      9.40 o
  -7   5   8     3243.24     3150.58     36.13 o
  -6   5   8     3692.38     3782.17     33.16 o
  -5   5   8      266.28      282.55      6.16 o
  -4   5   8     8551.34     8599.19     53.14 o
  -3   5   8      330.54      347.86      6.82 o
  -2   5   8     4254.60     4270.23     30.03 o
  -1   5   8     3613.69     3673.97     29.24 o
   0   5   8      715.94      682.30     10.47 o
   1   5   8     1929.67     1917.22     20.04 o
   2   5   8      557.52      542.37     11.15 o
   3   5   8      585.95      585.54     13.78 o
   4   5   8      379.17      399.51     14.93 o
   5   5   8      654.37      587.20     25.71 o
   6   5   8      362.95      334.81     22.44 o
   7   5   8      147.78      143.87     17.61 o
 -12   6   8       37.78       30.85     13.51 o
 -11   6   8      766.75      733.07     27.74 o
 -10   6   8      346.33      340.78     12.99 o
  -9   6   8      834.08      836.77     18.89 o
  -8   6   8       21.99       25.12      8.27 o
  -7   6   8       15.97       23.24      3.67 o
  -6   6   8     5847.29     5846.55     43.96 o
  -5   6   8     3796.33     3666.76     28.37 o
  -4   6   8     1791.21     1819.78     19.15 o
  -3   6   8      911.66      979.24     13.70 o
  -2   6   8     3221.34     3168.52     24.68 o
  -1   6   8     2325.32     2273.21     20.81 o
   0   6   8      576.84      582.15      9.75 o
   1   6   8       40.58       32.61      4.96 o
   2   6   8      673.78      688.20     16.84 o
   3   6   8     1210.77     1305.96     21.00 o
   4   6   8      280.89      272.20     14.72 o
   5   6   8      164.34      205.33     15.85 o
   6   6   8      142.52      149.62     29.42 o
   7   6   8      101.99       60.50     13.69 o
 -12   7   8      485.85      505.21     26.19 o
 -11   7   8       12.88       13.01      8.60 o
 -10   7   8      233.36      220.46     14.85 o
  -9   7   8     2343.17     2399.98     43.14 o
  -8   7   8       80.55       79.25      5.20 o
  -7   7   8     5059.19     4845.46     40.65 o
  -6   7   8      485.72      525.41      9.82 o
  -5   7   8      289.41      292.47      8.04 o
  -4   7   8     6819.61     6807.88     48.68 o
  -3   7   8       37.28       44.68      4.36 o
  -2   7   8     7993.33     7579.26     54.06 o
  -1   7   8     2726.32     2775.59     31.46 o
   0   7   8      160.02      164.12      6.00 o
   1   7   8     6649.54     6453.93     60.90 o
   2   7   8        4.35        6.38      4.24 o
   3   7   8     1347.17     1269.17     22.20 o
   4   7   8      710.75      709.23     21.33 o
   5   7   8        0.09       -6.36      6.36 o
   6   7   8      572.70      535.68     25.02 o
 -11   8   8      141.69      151.10     14.17 o
 -10   8   8       99.42       97.87     11.74 o
  -9   8   8      404.33      408.59     18.03 o
  -8   8   8      338.62      347.86     14.11 o
  -7   8   8      463.60      481.91     14.43 o
  -6   8   8      478.99      465.39     11.62 o
  -5   8   8      253.60      241.62      6.94 o
  -4   8   8       63.69       75.78      4.95 o
  -3   8   8       43.28       48.77      4.70 o
  -2   8   8      344.04      341.82     11.28 o
  -1   8   8        0.16        3.49      3.71 o
   0   8   8      218.00      169.53     17.57 o
   1   8   8        1.37       -1.07     10.15 o
   2   8   8      157.44      160.71     14.29 o
   3   8   8       34.00       37.22      7.74 o
   4   8   8      133.02      165.85     13.44 o
   5   8   8      273.25      311.52     15.33 o
 -10   9   8        0.71       16.93      8.62 o
  -9   9   8      106.83      110.25      9.94 o
  -8   9   8      602.89      614.60     18.50 o
  -7   9   8      121.38      131.36     10.79 o
  -6   9   8      386.76      359.26     13.98 o
  -5   9   8      774.30      805.54     19.69 o
  -4   9   8      531.72      552.81     16.14 o
  -3   9   8     2759.64     2659.93     28.08 o
  -2   9   8        0.08       -1.59      4.09 o
  -1   9   8      204.96      174.43      9.15 o
   0   9   8      696.84      727.67     25.13 o
   1   9   8      167.02      176.97     19.82 o
   2   9   8      504.39      486.11     45.24 o
   3   9   8        4.76       15.47     13.09 o
   4   9   8        1.19      -11.80     11.80 o
  -9  10   8       21.14        9.57      7.74 o
  -8  10   8      141.48      142.62     10.82 o
  -7  10   8      601.92      650.76     21.12 o
  -6  10   8      223.37      243.13     13.75 o
  -5  10   8      998.77      957.99     22.02 o
  -4  10   8       47.35       41.15      7.11 o
  -3  10   8        4.43       13.46      5.76 o
  -2  10   8      565.48      560.09     12.96 o
  -1  10   8      930.40      891.12     26.55 o
   0  10   8      120.83       80.85     11.82 o
   1  10   8        8.12       -1.61      7.72 o
   2  10   8      306.83      339.83     33.77 o
   3  10   8        1.99       -3.85     12.53 o
  -7  11   8      125.87      136.22     11.94 o
  -6  11   8       31.70       28.94      8.16 o
  -5  11   8       67.96       70.70      9.31 o
  -4  11   8      136.50      138.70     10.26 o
  -3  11   8        6.52        1.84      5.56 o
  -2  11   8      113.60      112.05     19.06 o
  -1  11   8       10.79        8.83      4.79 o
   0  11   8       98.20       91.18     12.15 o
   1  11   8       67.27       79.46     12.21 o
 -14   1   9      140.19      182.38     27.11 o
 -13   1   9      193.30      220.09     22.39 o
 -12   1   9     1116.08     1149.59     31.41 o
 -11   1   9      223.17      244.31     12.15 o
 -10   1   9      357.26      372.20     12.60 o
  -9   1   9     3363.02     3310.13     33.89 o
  -8   1   9     2035.70     2028.16     20.66 o
  -7   1   9    11391.21    11399.40     59.30 o
  -6   1   9      499.42      540.47      7.10 o
  -5   1   9       15.20       19.69      3.95 o
  -4   1   9    11695.17    11443.90     53.95 o
  -3   1   9     5731.80     5983.64     31.24 o
  -2   1   9     9558.37     9662.60     49.93 o
  -1   1   9     1968.95     1888.61     15.46 o
   0   1   9     1676.40     1718.59     16.97 o
   1   1   9     5534.79     5419.40     35.93 o
   2   1   9       42.17       41.70      5.00 o
   3   1   9     1300.80     1314.26     22.42 o
   4   1   9     1437.68     1411.94     26.26 o
   5   1   9      129.70      136.11     10.52 o
   6   1   9      507.12      571.19     21.08 o
   7   1   9        3.98        2.42      8.40 o
   8   1   9       14.18       12.00      9.87 o
 -14   2   9      530.07      560.45     27.62 o
 -13   2   9       39.34       57.01     12.42 o
 -12   2   9      150.86      116.37     12.04 o
 -11   2   9     3302.98     3334.81     47.15 o
 -10   2   9      246.76      235.50     10.43 o
  -9   2   9     6414.35     6332.79     53.06 o
  -8   2   9       31.23       75.97     21.87 o
  -7   2   9       39.87       35.32      3.86 o
  -6   2   9    25798.24    25239.45    122.70 o
  -5   2   9      628.95      680.03      9.15 o
  -4   2   9    10065.34    10609.08     49.69 o
  -3   2   9     6302.13     6366.28     34.11 o
  -2   2   9     1658.16     1616.15     12.88 o
  -1   2   9    19071.06    19247.00    107.69 o
   0   2   9       15.36       31.10      3.50 o
   1   2   9       17.37       16.53      3.40 o
   2   2   9     3500.36     3441.45     40.96 o
   3   2   9     1235.03     1211.96     20.84 o
   4   2   9     1990.79     1872.73     37.46 o
   5   2   9       13.20       10.50      6.27 o
   6   2   9       14.13       -0.49      6.96 o
   7   2   9      130.01      115.21     15.55 o
 -14   3   9        6.82        6.52      9.71 o
 -13   3   9        4.63       16.65     10.18 o
 -12   3   9      181.98      167.03     15.25 o
 -11   3   9      175.78      182.67     11.97 o
 -10   3   9      204.88      230.45     11.97 o
  -9   3   9     1144.52     1185.39     21.15 o
  -8   3   9        2.74       17.26      6.57 o
  -7   3   9     3820.35     3864.46     34.03 o
  -6   3   9     1358.83     1322.85     13.60 o
  -5   3   9     1757.44     1727.80     14.33 o
  -4   3   9     4792.07     4666.06     27.20 o
  -3   3   9     2243.80     2332.10     16.90 o
  -2   3   9    10856.79    11089.68     56.33 o
  -1   3   9     3773.91     3667.12     23.26 o
   0   3   9     3728.95     3738.32     29.14 o
   1   3   9     3288.36     3146.29     27.58 o
   2   3   9     1488.73     1507.15     22.44 o
   3   3   9     1453.77     1480.58     22.38 o
   4   3   9     1004.95     1026.36     22.31 o
   5   3   9      420.60      432.18     18.74 o
   6   3   9      116.77      129.65     18.45 o
   7   3   9      169.12      173.26     17.36 o
 -14   4   9       14.98       16.06     10.61 o
 -13   4   9      223.02      221.93     21.65 o
 -12   4   9      425.81      450.73     21.46 o
 -11   4   9      200.67      185.51     13.06 o
 -10   4   9     4048.98     4042.61     47.63 o
  -9   4   9      522.98      554.06     14.80 o
  -8   4   9     2633.19     2594.40     28.87 o
  -7   4   9     8746.76     8412.71     60.24 o
  -6   4   9      315.16      341.89     10.05 o
  -5   4   9    13153.93    13175.04     68.41 o
  -4   4   9     2468.36     2444.66     18.21 o
  -3   4   9      199.27      220.35      5.25 o
  -2   4   9     9537.40     9689.19     54.34 o
  -1   4   9      807.57      786.47     11.46 o
   0   4   9     5371.83     5303.93     39.50 o
   1   4   9     1723.88     1688.90     18.75 o
   2   4   9      238.85      274.76      8.68 o
   3   4   9      932.73      894.50     16.80 o
   4   4   9        8.47        9.80      5.57 o
   5   4   9        0.12        1.47      9.01 o
   6   4   9        1.81        1.87     24.39 o
   7   4   9       47.06       86.19     16.08 o
 -13   5   9      168.00      180.64     15.07 o
 -12   5   9      656.08      609.94     21.54 o
 -11   5   9      139.71      150.34     11.75 o
 -10   5   9        6.83       13.93      7.00 o
  -9   5   9     1453.68     1435.49     31.67 o
  -8   5   9     4069.36     3973.74     41.74 o
  -7   5   9     1722.07     1658.25     21.00 o
  -6   5   9     3979.49     3883.14     35.88 o
  -5   5   9     2877.41     2835.98     24.09 o
  -4   5   9     3715.11     3790.43     29.85 o
  -3   5   9    12756.91    12428.90     72.81 o
  -2   5   9        0.41        0.67      2.63 o
  -1   5   9      607.98      559.59     10.04 o
   0   5   9     8754.13     8586.99     61.17 o
   1   5   9      440.49      422.85      9.41 o
   2   5   9     3009.12     2921.25     30.50 o
   3   5   9      354.29      360.10     16.84 o
   4   5   9      279.93      241.31     17.00 o
   5   5   9     1510.08     1430.32     41.31 o
   6   5   9       82.85       59.41     13.39 o
   7   5   9      192.16      205.51     20.52 o
 -13   6   9      156.60      167.54     12.26 o
 -12   6   9      120.05      131.13     10.79 o
 -11   6   9       15.39       15.52      6.37 o
 -10   6   9      796.69      857.54     20.65 o
  -9   6   9       24.90       39.05      6.31 o
  -8   6   9       23.67       36.15      5.10 o
  -7   6   9      902.08      932.86     17.32 o
  -6   6   9      439.87      424.69     10.15 o
  -5   6   9     1947.65     1911.41     23.47 o
  -4   6   9      214.05      212.07      8.74 o
  -3   6   9      187.32      200.31      6.85 o
  -2   6   9      184.66      182.39      5.71 o
  -1   6   9      186.47      177.69      6.26 o
   0   6   9      837.66      760.75     12.20 o
   1   6   9       20.99       49.64      9.26 o
   2   6   9      263.56      270.67      9.93 o
   3   6   9        0.68       14.15      9.27 o
   4   6   9      464.39      464.19     19.29 o
   5   6   9        0.04       -0.20      8.67 o
   6   6   9        4.81        3.95     13.96 o
 -12   7   9        1.66        6.36      9.14 o
 -11   7   9      498.23      490.40     21.87 o
 -10   7   9      294.00      272.58     13.01 o
  -9   7   9       29.57       21.03      4.15 o
  -8   7   9      494.06      479.56     10.65 o
  -7   7   9       65.71       70.09      5.04 o
  -6   7   9        8.31       10.06      5.20 o
  -5   7   9     1785.63     1805.55     23.07 o
  -4   7   9      207.81      228.47      7.94 o
  -3   7   9     1141.60     1118.95     16.79 o
  -2   7   9      273.83      244.15      7.78 o
  -1   7   9      762.50      751.10     12.38 o
   0   7   9     1022.42     1046.07     16.59 o
   1   7   9      349.40      374.65     11.47 o
   2   7   9       89.06       84.27      7.15 o
   3   7   9       19.10       31.24      6.97 o
   4   7   9      113.52      115.92     10.87 o
   5   7   9       38.80       47.71     10.80 o
 -11   8   9       87.93      117.20     13.27 o
 -10   8   9      904.15      897.17     35.28 o
  -9   8   9      154.10      148.46     12.51 o
  -8   8   9       15.81        6.56      5.41 o
  -7   8   9      591.08      637.15     18.49 o
  -6   8   9     1369.77     1332.77     16.85 o
  -5   8   9     3312.12     3231.98     31.71 o
  -4   8   9        8.40        6.43      4.47 o
  -3   8   9       13.86        2.40      4.08 o
  -2   8   9     2830.96     2875.47     31.47 o
  -1   8   9     1017.50      969.85     17.92 o
   0   8   9     1099.04     1045.79     19.54 o
   1   8   9       49.02       81.92     12.99 o
   2   8   9       37.33       56.65      7.24 o
   3   8   9     1010.82     1042.23     31.93 o
   4   8   9       15.26       28.22      9.10 o
   5   8   9      363.18      331.83     18.32 o
 -10   9   9       61.04       42.11      9.88 o
  -9   9   9       10.10        6.61      6.32 o
  -8   9   9      638.13      627.16     22.27 o
  -7   9   9       17.79       13.00      7.10 o
  -6   9   9      561.06      505.07     16.52 o
  -5   9   9     1195.83     1167.62     24.73 o
  -4   9   9        1.66        3.99      3.75 o
  -3   9   9     1168.05     1142.66     20.00 o
  -2   9   9        0.55        0.13      4.25 o
  -1   9   9      370.44      356.31     12.41 o
   0   9   9      612.00      628.69     56.36 o
   1   9   9       15.83        0.62     11.24 o
   2   9   9      644.02      592.72     36.49 o
   3   9   9      122.90      136.76     21.88 o
   4   9   9       59.13       13.55     21.08 o
  -9  10   9      413.69      398.90     19.05 o
  -8  10   9      257.74      247.15     13.13 o
  -7  10   9        7.87       21.75      7.60 o
  -6  10   9      723.73      736.27     30.88 o
  -5  10   9       78.68       69.64      8.42 o
  -4  10   9      161.71      155.26     10.31 o
  -3  10   9      397.75      430.95     10.42 o
  -2  10   9        0.00       -0.21      4.42 o
  -1  10   9      642.09      664.24     22.34 o
   0  10   9       13.71       12.65      8.91 o
   1  10   9        6.67        8.59      9.42 o
   2  10   9      175.72      125.99     21.43 o
  -7  11   9      255.80      247.73     14.84 o
  -6  11   9        4.13       15.81      7.36 o
  -5  11   9        2.10        3.66      6.09 o
  -4  11   9      865.06      894.03     21.68 o
  -3  11   9       78.97       89.88      8.62 o
  -2  11   9      220.36      181.24     10.30 o
  -1  11   9      491.59      493.85     19.08 o
   0  11   9       66.08       49.00     10.88 o
 -14   0  10       35.01       50.62     22.24 o
 -13   0  10      513.15      474.15     31.67 o
 -12   0  10     1750.53     1914.68     58.28 o
 -11   0  10      140.87      141.25     14.37 o
 -10   0  10    12922.86    13219.86    162.45 o
  -9   0  10       12.79       17.99      5.96 o
  -8   0  10     4306.73     4404.13     48.41 o
  -7   0  10    20454.92    19809.69    158.80 o
  -6   0  10      795.90      823.55     12.87 o
  -5   0  10    33441.21    31437.01    187.31 o
  -4   0  10     1278.14     1126.09     14.54 o
  -3   0  10     4309.79     4667.60     39.20 o
  -2   0  10    29303.38    28717.52    186.01 o
  -1   0  10       72.75       99.30      5.22 o
   0   0  10    14487.75    14218.59    283.23 o
   1   0  10     5079.35     5011.40     53.44 o
   2   0  10      220.95      214.13     12.91 o
   3   0  10     2784.25     2750.54     53.51 o
   4   0  10      247.07      302.87     32.45 o
   5   0  10      370.60      323.33     37.98 o
   6   0  10      495.99      473.58     30.13 o
   7   0  10        1.28      -11.31     31.05 o
 -14   1  10       83.53      103.45     26.99 o
 -13   1  10       23.53       33.49     10.33 o
 -12   1  10      543.21      556.64     20.55 o
 -11   1  10       70.92       79.60      9.49 o
 -10   1  10       60.66       71.33      7.15 o
  -9   1  10     2142.73     2154.28     26.29 o
  -8   1  10     1238.53     1234.57     15.65 o
  -7   1  10      923.00      963.53     13.17 o
  -6   1  10       79.54       92.04      3.54 o
  -5   1  10     1181.50     1187.44     10.33 o
  -4   1  10     7073.50     7127.63     38.42 o
  -3   1  10    10822.45    11044.10     53.31 o
  -2   1  10      105.71       91.44      3.36 o
  -1   1  10      327.18      340.13      7.15 o
   0   1  10     5284.41     5212.75     35.08 o
   1   1  10      379.85      400.77      9.99 o
   2   1  10      845.22      878.05     15.12 o
   3   1  10      494.35      518.05     16.02 o
   4   1  10       49.11       81.90      8.93 o
   5   1  10     1157.67     1285.62     29.67 o
   6   1  10       31.59       51.94     10.78 o
   7   1  10      125.91      159.98     15.81 o
 -14   2  10      233.01      200.07     19.04 o
 -13   2  10       46.13       51.25     10.75 o
 -12   2  10      112.45      117.75     12.54 o
 -11   2  10      886.89      922.63     26.93 o
 -10   2  10      194.40      182.89      9.54 o
  -9   2  10      456.64      470.46     20.12 o
  -8   2  10     4437.09     4428.42     37.95 o
  -7   2  10     1109.75     1115.61     13.47 o
  -6   2  10     9278.95     9163.41     55.28 o
  -5   2  10      479.99      508.83      7.01 o
  -4   2  10     3650.25     3673.48     22.66 o
  -3   2  10     4889.72     4626.14     26.49 o
  -2   2  10       68.47       90.10      3.70 o
  -1   2  10     5478.88     5631.22     35.36 o
   0   2  10      945.52      965.13     16.88 o
   1   2  10      238.20      227.86      7.49 o
   2   2  10     1713.20     1686.38     24.01 o
   3   2  10        7.83       -1.23      5.52 o
   4   2  10      249.97      259.27     12.84 o
   5   2  10       34.18       29.00      9.90 o
   6   2  10       23.78        6.31      9.51 o
   7   2  10      152.27      150.57     17.16 o
 -14   3  10       28.33       32.57     11.41 o
 -13   3  10      956.45      976.09     61.16 o
 -12   3  10      152.77      143.20     12.93 o
 -11   3  10      817.94      850.24     22.86 o
 -10   3  10      407.50      439.16     14.97 o
  -9   3  10      889.97      921.26     17.64 o
  -8   3  10     4341.29     4217.77     50.27 o
  -7   3  10     3846.88     3826.72     31.56 o
  -6   3  10     1180.53     1257.45     14.51 o
  -5   3  10     4927.88     4864.51     29.98 o
  -4   3  10     8796.62     8662.44     47.99 o
  -3   3  10     8628.02     8653.26     47.22 o
  -2   3  10     1089.94     1098.07     11.93 o
  -1   3  10     2207.43     2199.29     19.97 o
   0   3  10     2398.81     2381.35     21.51 o
   1   3  10     5097.62     5041.69     44.37 o
   2   3  10      627.11      599.19     13.13 o
   3   3  10      136.51      137.12      9.39 o
   4   3  10      841.08      866.18     23.10 o
   5   3  10      159.58      161.70     16.60 o
   6   3  10      148.49      153.88     15.91 o
   7   3  10        0.18       -5.32     11.33 o
 -14   4  10        1.40        1.36      8.94 o
 -13   4  10       77.60       74.37     12.83 o
 -12   4  10      308.94      291.69     16.45 o
 -11   4  10      323.94      325.83     14.87 o
 -10   4  10     1944.04     1893.78     29.04 o
  -9   4  10       87.23      112.67      7.92 o
  -8   4  10       80.08       82.77      6.54 o
  -7   4  10     3447.39     3393.94     29.95 o
  -6   4  10     1584.27     1571.47     17.51 o
  -5   4  10    10448.98    10770.29     59.20 o
  -4   4  10     1030.02     1037.01     12.52 o
  -3   4  10        9.01       20.76      3.66 o
  -2   4  10     3896.05     3897.32     28.94 o
  -1   4  10      844.64      773.25     11.53 o
   0   4  10     1833.58     1819.27     19.82 o
   1   4  10      251.53      257.82      8.33 o
   2   4  10       86.59       88.38      6.71 o
   3   4  10      852.38      862.03     19.86 o
   4   4  10       19.43       11.70      9.54 o
   5   4  10      158.26      168.57     17.58 o
   6   4  10      150.90      160.44     18.58 o
 -13   5  10       33.60       22.15      9.52 o
 -12   5  10        5.87       13.74      8.02 o
 -11   5  10        1.17       -1.45      5.64 o
 -10   5  10       17.64       22.87      6.34 o
  -9   5  10      418.78      414.17     14.09 o
  -8   5  10      202.11      181.87      9.52 o
  -7   5  10      469.91      471.63     12.14 o
  -6   5  10      188.23      190.50      7.23 o
  -5   5  10       10.59       30.43      4.38 o
  -4   5  10     1456.27     1443.32     16.08 o
  -3   5  10       34.18       49.46      4.02 o
  -2   5  10       56.47       73.34      4.58 o
  -1   5  10      528.01      535.40     10.13 o
   0   5  10       16.24       27.74      4.17 o
   1   5  10      139.42      171.69      7.41 o
   2   5  10      121.80      130.21      9.37 o
   3   5  10        9.99        7.29      6.75 o
   4   5  10      302.15      329.91     24.96 o
   5   5  10        9.91        7.15      9.66 o
   6   5  10        3.45       -2.08     10.03 o
 -13   6  10       61.53       66.22     10.29 o
 -12   6  10      128.01      100.66     10.69 o
 -11   6  10     1778.56     1760.48     48.74 o
 -10   6  10       25.79       25.80      6.15 o
  -9   6  10     2747.98     2683.30     40.01 o
  -8   6  10     2387.64     2391.46     30.39 o
  -7   6  10      171.99      175.78      9.19 o
  -6   6  10     7447.11     7351.89     53.44 o
  -5   6  10        0.29        8.84      6.03 o
  -4   6  10     2488.23     2542.19     27.03 o
  -3   6  10     7048.91     7211.94     68.69 o
  -2   6  10      399.22      420.26      8.76 o
  -1   6  10     9915.35     9556.26     79.30 o
   0   6  10      485.26      512.16     11.08 o
   1   6  10      170.69      158.88      7.34 o
   2   6  10     2717.35     2702.43     38.91 o
   3   6  10       52.99       54.45      9.13 o
   4   6  10      715.04      674.36     27.14 o
   5   6  10       34.46       29.59     11.30 o
 -12   7  10       49.92       54.18     18.80 o
 -11   7  10      309.95      286.76     15.64 o
 -10   7  10       90.11       99.60      9.62 o
  -9   7  10      456.57      439.98     13.64 o
  -8   7  10     1698.84     1709.74     24.71 o
  -7   7  10      256.98      243.25      9.80 o
  -6   7  10      205.53      204.72      9.06 o
  -5   7  10      172.59      202.51      8.89 o
  -4   7  10     3436.09     3403.60     36.45 o
  -3   7  10      583.08      574.70     12.41 o
  -2   7  10      980.17      902.69     14.54 o
  -1   7  10      120.60      147.45      9.52 o
   0   7  10        8.18        6.60      4.13 o
   1   7  10     1614.80     1615.31     29.11 o
   2   7  10       91.59       69.96     10.66 o
   3   7  10      152.75      143.89     11.34 o
   4   7  10      219.88      261.59     31.86 o
   5   7  10        9.52        9.15      9.91 o
 -11   8  10      146.62      173.67     15.23 o
 -10   8  10      206.78      226.35     15.72 o
  -9   8  10      467.92      486.01     19.75 o
  -8   8  10      327.10      315.87      8.87 o
  -7   8  10      698.96      666.63     13.13 o
  -6   8  10     1100.73     1065.56     16.63 o
  -5   8  10      383.42      381.41     12.54 o
  -4   8  10     1035.73     1067.04     20.62 o
  -3   8  10      314.94      307.30     10.39 o
  -2   8  10      959.50      953.18     16.92 o
  -1   8  10      513.90      481.97     12.73 o
   0   8  10      118.44      125.16      9.15 o
   1   8  10      536.19      537.02     15.05 o
   2   8  10      156.68      132.42     13.21 o
   3   8  10       40.75       44.03      7.82 o
   4   8  10       21.83        5.78      7.41 o
 -10   9  10       22.14       19.98      7.91 o
  -9   9  10      575.50      571.23     19.32 o
  -8   9  10      211.80      186.48     13.52 o
  -7   9  10      522.05      533.48     18.27 o
  -6   9  10       47.26       66.29      6.94 o
  -5   9  10       67.23       80.70      7.08 o
  -4   9  10     1243.05     1293.25     22.21 o
  -3   9  10      714.16      715.94     16.35 o
  -2   9  10        0.03       -4.33      4.33 o
  -1   9  10       59.68       89.04     12.72 o
   0   9  10     1069.71     1104.08     33.35 o
   1   9  10       35.69       55.88     16.17 o
   2   9  10      248.33      212.12     24.77 o
   3   9  10      140.24      123.26     30.12 o
  -9  10  10      203.28      202.63     14.81 o
  -8  10  10        7.70       -1.05      7.34 o
  -7  10  10      143.04      168.59     12.79 o
  -6  10  10      188.16      212.77     12.43 o
  -5  10  10      665.92      664.47     19.28 o
  -4  10  10       18.75       21.27      4.26 o
  -3  10  10      240.32      263.18     10.79 o
  -2  10  10      401.11      429.66     14.08 o
  -1  10  10      356.00      327.86     17.46 o
   0  10  10      210.32      163.48     26.35 o
   1  10  10        2.62        3.15      9.80 o
  -7  11  10       70.06       63.06     14.26 o
  -6  11  10       17.84       25.24      8.37 o
  -5  11  10       29.24       20.20      6.93 o
  -4  11  10       16.91       13.87      6.79 o
  -3  11  10       11.47        3.21      6.85 o
  -2  11  10      111.45      119.25     12.12 o
  -1  11  10       47.99       41.19     10.58 o
 -14   1  11       17.83       29.92     15.07 o
 -13   1  11     1007.31     1031.23     36.77 o
 -12   1  11      433.28      459.41     18.54 o
 -11   1  11      509.43      488.81     18.33 o
 -10   1  11      362.06      360.98     13.78 o
  -9   1  11     2060.18     2033.70     29.66 o
  -8   1  11     8098.67     7994.00     62.00 o
  -7   1  11     1425.75     1451.29     23.55 o
  -6   1  11      282.80      325.68      6.84 o
  -5   1  11     7806.70     7849.41     40.16 o
  -4   1  11     2836.99     2690.89     17.41 o
  -3   1  11     6908.01     6931.54     38.87 o
  -2   1  11      924.22      992.76     11.98 o
  -1   1  11      669.73      658.01     10.67 o
   0   1  11     2900.07     2884.60     26.72 o
   1   1  11     1701.45     1707.03     24.98 o
   2   1  11      255.11      254.05     19.45 o
   3   1  11      134.53      126.39      9.76 o
   4   1  11       80.78      106.98     10.10 o
   5   1  11      228.95      220.28     16.32 o
   6   1  11       73.44       77.83     12.37 o
 -14   2  11      431.08      450.92     25.31 o
 -13   2  11        6.68       16.56      9.26 o
 -12   2  11        2.78       -3.84      6.85 o
 -11   2  11     3112.26     3150.75     46.52 o
 -10   2  11       55.91       53.72      7.48 o
  -9   2  11     1776.04     1781.20     23.48 o
  -8   2  11     3590.66     3601.29     37.56 o
  -7   2  11      387.29      352.24      7.85 o
  -6   2  11    22969.30    22632.36    137.42 o
  -5   2  11        6.68       14.42      2.69 o
  -4   2  11     5604.70     5685.70     33.27 o
  -3   2  11     8722.96     8261.74     48.32 o
  -2   2  11     2433.52     2435.18     19.92 o
  -1   2  11    18590.03    18405.34    103.06 o
   0   2  11      139.80      155.32      6.52 o
   1   2  11     1128.13     1088.07     17.62 o
   2   2  11     4212.76     4147.71     67.61 o
   3   2  11       35.71       29.12      7.03 o
   4   2  11     1147.60     1131.73     27.29 o
   5   2  11      166.43      167.84     14.35 o
   6   2  11        3.90       13.69     10.36 o
 -14   3  11       29.12       19.75     10.81 o
 -13   3  11      303.64      304.67     20.63 o
 -12   3  11       83.43       91.39     11.56 o
 -11   3  11      700.31      689.75     20.79 o
 -10   3  11     1649.86     1574.21     24.68 o
  -9   3  11     1111.91     1110.41     19.57 o
  -8   3  11     2316.15     2412.53     28.00 o
  -7   3  11       70.80       82.62      6.00 o
  -6   3  11     1140.61     1193.96     14.93 o
  -5   3  11      823.10      827.34     10.57 o
  -4   3  11      370.32      417.66      7.92 o
  -3   3  11     4414.19     4463.49     30.19 o
  -2   3  11        2.49        7.96      2.76 o
  -1   3  11       96.56      102.23      5.02 o
   0   3  11       77.42       65.30      5.24 o
   1   3  11        8.47        9.37      4.11 o
   2   3  11      200.08      163.55      9.92 o
   3   3  11       10.43       14.35      6.99 o
   4   3  11       65.28       85.97     10.92 o
   5   3  11       10.89        7.40      9.61 o
   6   3  11       50.57       67.23     14.10 o
 -14   4  11      120.87      124.81     15.72 o
 -13   4  11       94.35       73.59     12.80 o
 -12   4  11     1046.80     1076.69     26.85 o
 -11   4  11       55.69       48.57      8.19 o
 -10   4  11     2662.53     2618.45     37.19 o
  -9   4  11        2.46        3.71      4.49 o
  -8   4  11      357.88      374.67     11.40 o
  -7   4  11     3778.66     3782.69     33.20 o
  -6   4  11       27.20       35.46      3.85 o
  -5   4  11    16542.22    16240.81    113.10 o
  -4   4  11     1588.21     1534.55     16.69 o
  -3   4  11      334.46      305.16      7.46 o
  -2   4  11    10480.01    10503.79     67.06 o
  -1   4  11      120.39      118.24      5.50 o
   0   4  11     3442.78     3424.29     35.64 o
   1   4  11     3366.35     3418.81     36.52 o
   2   4  11        2.77        4.30      5.06 o
   3   4  11     1893.51     1936.19     42.49 o
   4   4  11       49.73       33.18     11.42 o
   5   4  11      124.53      127.88     22.82 o
   6   4  11      352.24      384.93     27.69 o
 -13   5  11       46.91       33.82     11.22 o
 -12   5  11     1460.81     1438.32     33.94 o
 -11   5  11       56.21       67.04      8.34 o
 -10   5  11      224.97      213.17     11.26 o
  -9   5  11     4021.92     3973.81     49.56 o
  -8   5  11      896.63      868.69     17.36 o
  -7   5  11     2832.41     2821.03     40.44 o
  -6   5  11     1378.34     1389.14     21.98 o
  -5   5  11       60.08       60.17      5.86 o
  -4   5  11     7602.28     7560.83     51.84 o
  -3   5  11     1661.55     1641.92     18.23 o
  -2   5  11      803.80      791.88     12.89 o
  -1   5  11      142.70      162.50      6.49 o
   0   5  11     2525.87     2561.10     25.90 o
   1   5  11     1935.72     1795.80     27.89 o
   2   5  11      354.41      352.54     19.33 o
   3   5  11      213.46      239.21     17.65 o
   4   5  11       56.28       26.41     10.95 o
   5   5  11      149.56      166.93     37.65 o
 -13   6  11       11.02       16.75     13.34 o
 -12   6  11        9.36        2.69      6.66 o
 -11   6  11      152.44      144.47     11.36 o
 -10   6  11       61.53       73.66      8.10 o
  -9   6  11      180.93      178.88     10.31 o
  -8   6  11        1.22        9.83      4.89 o
  -7   6  11     1569.66     1526.02     23.38 o
  -6   6  11      365.69      401.07     12.46 o
  -5   6  11     1646.49     1588.04     32.93 o
  -4   6  11       95.22      106.79      6.70 o
  -3   6  11       44.13       46.71      4.68 o
  -2   6  11     1078.48     1022.96     15.30 o
  -1   6  11        2.92       10.37      3.77 o
   0   6  11     1112.88     1032.72     17.93 o
   1   6  11        5.26       22.73      6.18 o
   2   6  11       45.20       48.18      8.55 o
   3   6  11      247.94      204.07     18.71 o
   4   6  11       12.16        8.45      9.40 o
   5   6  11      139.88      109.38     15.28 o
 -12   7  11        1.73        3.14      5.29 o
 -11   7  11       71.74       77.37      8.73 o
 -10   7  11      221.64      221.92     12.00 o
  -9   7  11      123.68      126.68      8.92 o
  -8   7  11     1122.10     1109.00     19.05 o
  -7   7  11      122.69      110.53      8.39 o
  -6   7  11        3.54        3.84      4.46 o
  -5   7  11     1053.52     1055.33     20.58 o
  -4   7  11      626.19      667.59     15.08 o
  -3   7  11      315.08      321.03      9.67 o
  -2   7  11       83.23       74.20      6.07 o
  -1   7  11      590.96      660.92     14.60 o
   0   7  11      468.86      499.19     13.01 o
   1   7  11      525.31      564.38     15.54 o
   2   7  11       18.95       19.65      7.23 o
   3   7  11        3.90        4.57      7.15 o
   4   7  11      229.15      226.72     17.24 o
 -11   8  11      100.44      115.79     21.40 o
 -10   8  11     1629.14     1631.34     37.66 o
  -9   8  11        0.68        0.53      3.27 o
  -8   8  11      322.09      293.09     11.57 o
  -7   8  11     2076.08     2092.75     30.38 o
  -6   8  11      249.35      257.19     11.05 o
  -5   8  11     1317.08     1263.73     22.63 o
  -4   8  11       89.17      113.94      8.09 o
  -3   8  11       16.86       21.76      6.04 o
  -2   8  11     2140.00     2197.88     35.43 o
  -1   8  11      347.13      320.49     12.07 o
   0   8  11      360.57      361.69     20.13 o
   1   8  11      290.42      342.98     13.61 o
   2   8  11       36.14       50.34      8.32 o
   3   8  11      625.77      650.86     21.22 o
 -10   9  11       10.63       10.77      7.40 o
  -9   9  11      224.13      211.17     13.18 o
  -8   9  11       73.13       77.04     11.61 o
  -7   9  11      399.30      382.33      9.34 o
  -6   9  11       12.79       10.85      5.33 o
  -5   9  11       25.64       27.75      6.21 o
  -4   9  11      705.12      709.05     17.05 o
  -3   9  11      283.86      246.58     10.74 o
  -2   9  11      181.68      163.80      8.83 o
  -1   9  11       79.82       98.41      8.49 o
   0   9  11        1.80       -7.17      7.17 o
   1   9  11      181.26      204.34     23.97 o
   2   9  11      112.50       76.34     26.07 o
  -9  10  11      102.34       90.40     10.94 o
  -8  10  11      103.78       89.59     11.29 o
  -7  10  11       24.46       29.99     11.02 o
  -6  10  11      615.61      654.51     23.48 o
  -5  10  11      137.61      137.72      6.83 o
  -4  10  11      253.96      238.22     10.69 o
  -3  10  11      603.60      687.97     25.14 o
  -2  10  11       26.41       11.29      5.98 o
  -1  10  11      255.21      271.67     17.09 o
   0  10  11      374.52      390.63     20.87 o
   1  10  11        0.98       -6.48     10.46 o
  -6  11  11        4.18       -2.68      6.30 o
  -5  11  11      358.70      381.49     16.08 o
  -4  11  11      113.00      109.07      9.83 o
  -3  11  11      592.11      587.01     18.05 o
  -2  11  11       50.24       49.64     11.99 o
 -14   0  12      534.45      571.13     35.64 o
 -13   0  12      150.32      108.21     19.13 o
 -12   0  12      261.18      226.13     33.48 o
 -11   0  12     1826.99     1814.40     76.92 o
 -10   0  12     2696.79     2621.33     84.74 o
  -9   0  12      243.49      279.57     17.37 o
  -8   0  12      149.27      120.53     10.19 o
  -7   0  12     8690.20     8565.82     89.88 o
  -6   0  12     2429.04     2457.75     33.67 o
  -5   0  12    13250.83    13233.65    100.38 o
  -4   0  12     2914.15     2906.50     30.49 o
  -3   0  12     1013.14     1000.62     18.55 o
  -2   0  12    16612.79    16181.66    137.70 o
  -1   0  12     1194.53     1194.23     23.72 o
   0   0  12     2741.38     2762.84     39.61 o
   1   0  12     3861.30     3926.52    119.85 o
   2   0  12      123.59      105.11     13.10 o
   3   0  12     1760.82     1865.20     46.24 o
   4   0  12       69.78       92.14     16.93 o
   5   0  12      154.97      187.40     22.41 o
   6   0  12      427.40      535.06     64.53 o
 -15   1  12       61.22       66.61     27.46 o
 -14   1  12      261.83      293.73     27.66 o
 -13   1  12       13.13       12.04     14.31 o
 -12   1  12     1732.94     1769.67     40.64 o
 -11   1  12      551.67      576.68     21.94 o
 -10   1  12      396.24      403.48     14.50 o
  -9   1  12     5357.27     5317.81     55.04 o
  -8   1  12       28.62       27.38      4.14 o
  -7   1  12     7585.03     7551.52     49.88 o
  -6   1  12     4455.37     4317.84     31.69 o
  -5   1  12      304.83      347.55      7.14 o
  -4   1  12    10478.17    10036.02     61.88 o
  -3   1  12       91.46       95.97      4.82 o
  -2   1  12     4817.99     4855.46     36.44 o
  -1   1  12     2378.13     2320.52     23.72 o
   0   1  12       56.33       61.71      5.66 o
   1   1  12     2659.90     2553.71     37.13 o
   2   1  12        4.34       -0.06      6.73 o
   3   1  12      307.42      264.91     13.46 o
   4   1  12      126.50      130.53     13.23 o
   5   1  12       83.69       86.90     12.63 o
   6   1  12       30.27       13.74      9.67 o
 -14   2  12        0.10       -9.54      9.54 o
 -13   2  12       32.41       53.31     13.37 o
 -12   2  12      172.94      178.78     14.84 o
 -11   2  12      224.92      254.81     13.02 o
 -10   2  12      395.46      400.05     14.73 o
  -9   2  12      875.71      868.68     17.21 o
  -8   2  12       91.11       97.69      6.75 o
  -7   2  12      603.84      626.85     13.27 o
  -6   2  12     2240.73     2221.74     19.47 o
  -5   2  12      161.79      187.83      6.19 o
  -4   2  12       91.82       88.25      4.58 o
  -3   2  12     1827.29     1829.44     17.83 o
  -2   2  12       24.71       33.57      3.80 o
  -1   2  12     2185.44     2166.14     23.18 o
   0   2  12      602.66      589.13     12.76 o
   1   2  12      253.13      250.07     10.70 o
   2   2  12     1053.11     1097.46     23.59 o
   3   2  12        0.27       -5.21      6.09 o
   4   2  12      115.44      125.52     15.72 o
   5   2  12       64.50       52.45     12.36 o
   6   2  12       35.98       16.81     11.49 o
 -14   3  12      108.80      137.06     19.99 o
 -13   3  12      752.95      813.68     31.45 o
 -12   3  12      712.83      675.32     21.59 o
 -11   3  12      265.14      290.27     13.70 o
 -10   3  12     1718.15     1658.13     25.78 o
  -9   3  12     2806.91     2657.40     39.18 o
  -8   3  12     3826.89     3865.75     36.77 o
  -7   3  12        7.88       13.53      3.46 o
  -6   3  12       69.09       78.45      4.55 o
  -5   3  12     4434.40     4377.86     30.97 o
  -4   3  12     7157.12     7145.23     52.58 o
  -3   3  12     8086.08     7819.08     52.70 o
  -2   3  12      538.46      577.36     11.87 o
  -1   3  12     1229.72     1206.60     17.49 o
   0   3  12     3256.95     3240.71     45.32 o
   1   3  12     1351.23     1378.21     23.52 o
   2   3  12      205.94      179.62     10.99 o
   3   3  12       27.68       28.88      8.86 o
   4   3  12      249.99      301.41     20.87 o
   5   3  12      113.23       93.16     14.22 o
 -14   4  12       40.28       36.65     11.57 o
 -13   4  12      135.04      130.21     22.06 o
 -12   4  12      254.21      297.83     15.49 o
 -11   4  12      247.40      235.37     12.43 o
 -10   4  12     2136.12     2102.02     33.05 o
  -9   4  12        3.83        7.40      5.68 o
  -8   4  12      453.71      445.61     14.38 o
  -7   4  12     1758.80     1746.73     21.75 o
  -6   4  12     2051.61     2043.79     21.03 o
  -5   4  12      767.12      816.70     13.02 o
  -4   4  12       43.88       50.17      4.62 o
  -3   4  12        9.48        4.16      3.17 o
  -2   4  12     3208.44     3130.23     29.20 o
  -1   4  12     1053.52      976.29     15.05 o
   0   4  12      286.89      269.28      9.55 o
   1   4  12       94.65      112.37     11.05 o
   2   4  12      301.50      279.17     14.00 o
   3   4  12      613.60      604.19     24.72 o
   4   4  12      119.28      101.15     15.64 o
   5   4  12        0.29        7.04     11.08 o
 -13   5  12      404.23      371.53     30.63 o
 -12   5  12        4.09        7.37      9.27 o
 -11   5  12      129.90      115.35      9.92 o
 -10   5  12      472.08      471.64     15.79 o
  -9   5  12       71.06       68.71      8.09 o
  -8   5  12     1550.26     1516.61     24.04 o
  -7   5  12     1501.50     1529.21     23.65 o
  -6   5  12     1078.87     1103.08     17.99 o
  -5   5  12      175.02      211.39      8.07 o
  -4   5  12      334.72      359.64      9.56 o
  -3   5  12      339.47      412.88     12.72 o
  -2   5  12      984.18     1057.69     16.48 o
  -1   5  12       77.12       72.00      5.73 o
   0   5  12     1426.76     1434.50     23.62 o
   1   5  12      163.60      125.66      9.19 o
   2   5  12       48.36       22.42     10.95 o
   3   5  12      335.27      330.72     21.38 o
   4   5  12        0.82       -4.80      9.29 o
   5   5  12      167.94      119.35     17.40 o
 -13   6  12        5.49        4.31      7.64 o
 -12   6  12       81.80       93.63     10.61 o
 -11   6  12      985.62      961.31     26.90 o
 -10   6  12      543.61      520.29     16.53 o
  -9   6  12      647.33      641.12     17.65 o
  -8   6  12     1207.46     1221.96     28.44 o
  -7   6  12      619.10      669.57     17.68 o
  -6   6  12     4630.81     4567.43     47.12 o
  -5   6  12      624.56      616.98     14.37 o
  -4   6  12      812.82      788.86     15.00 o
  -3   6  12     3316.71     3383.93     33.90 o
  -2   6  12      478.00      506.46     12.04 o
  -1   6  12     3050.63     3036.87     36.28 o
   0   6  12        2.93       12.57      5.19 o
   1   6  12       31.39       37.17      7.72 o
   2   6  12     1097.90     1160.26     34.41 o
   3   6  12       26.86       35.10     10.73 o
   4   6  12      196.06      208.41     27.98 o
 -12   7  12        0.28       -4.94      5.62 o
 -11   7  12      828.87      795.47     21.67 o
 -10   7  12     1085.42     1106.85     23.47 o
  -9   7  12        2.07       12.02      5.23 o
  -8   7  12     3378.03     3322.07     39.04 o
  -7   7  12        3.52       11.45      5.45 o
  -6   7  12      701.15      654.68     18.68 o
  -5   7  12     3508.05     3449.19     39.06 o
  -4   7  12       47.16       45.67      6.28 o
  -3   7  12     3447.31     3356.69     38.16 o
  -2   7  12      173.66      178.90      8.97 o
  -1   7  12        6.94        4.36      5.15 o
   0   7  12     1640.31     1598.27     25.41 o
   1   7  12       24.68       31.06     11.57 o
   2   7  12      318.56      291.55     16.25 o
   3   7  12       31.42       12.82      9.49 o
 -11   8  12       65.47       56.98      8.25 o
 -10   8  12       31.37       31.33      6.20 o
  -9   8  12        2.46        4.50      4.76 o
  -8   8  12       22.11       21.40      6.06 o
  -7   8  12      118.58      113.75      8.87 o
  -6   8  12       10.18       10.04      5.76 o
  -5   8  12       11.17       12.12      5.63 o
  -4   8  12      368.97      336.73     12.73 o
  -3   8  12       14.71       16.09      5.35 o
  -2   8  12      261.60      310.12     11.93 o
  -1   8  12      273.94      275.06     11.31 o
   0   8  12       50.29       49.77      7.31 o
   1   8  12      664.11      690.23     20.09 o
   2   8  12       33.90       43.61     10.91 o
 -10   9  12        4.06        1.69      8.75 o
  -9   9  12      864.23      870.19     24.09 o
  -8   9  12       37.54       23.52      4.30 o
  -7   9  12      666.99      675.49     17.10 o
  -6   9  12      173.41      180.34     10.17 o
  -5   9  12        3.86       13.60      5.89 o
  -4   9  12      938.84      971.57     20.62 o
  -3   9  12       90.98       97.08      8.47 o
  -2   9  12       12.29       11.44      5.99 o
  -1   9  12      273.44      308.87     17.54 o
   0   9  12      243.78      275.15     13.93 o
   1   9  12      113.92       98.47     16.93 o
  -8  10  12      160.71      187.48     14.19 o
  -7  10  12      127.14      141.11     13.24 o
  -6  10  12      705.86      687.63     13.43 o
  -5  10  12      203.09      179.62      9.97 o
  -4  10  12       57.96       50.36      7.23 o
  -3  10  12       56.79       64.82      7.49 o
  -2  10  12      474.66      488.41     15.83 o
  -1  10  12      376.59      348.91     23.54 o
   0  10  12      147.46      142.50     15.07 o
 -15   1  13        0.46        4.31     13.71 o
 -14   1  13       47.57       62.19     14.82 o
 -13   1  13     1067.91     1066.17     44.08 o
 -12   1  13      305.83      302.97     21.04 o
 -11   1  13      644.23      687.45     24.57 o
 -10   1  13     1555.80     1502.23     27.17 o
  -9   1  13      255.15      280.24     10.13 o
  -8   1  13     5680.69     5672.08     43.69 o
  -7   1  13       26.37       38.89      3.89 o
  -6   1  13       73.22       89.35      5.01 o
  -5   1  13     6952.40     6856.03     44.82 o
  -4   1  13     2376.79     2315.54     22.14 o
  -3   1  13     3921.24     3912.68     40.43 o
  -2   1  13      871.88      894.79     14.25 o
  -1   1  13       76.53       91.42      8.88 o
   0   1  13     4774.99     4632.20     53.50 o
   1   1  13      447.58      427.79     15.18 o
   2   1  13      451.40      421.25     15.98 o
   3   1  13      467.20      497.50     20.86 o
   4   1  13       57.02       55.78     11.03 o
   5   1  13      123.42      119.56     14.60 o
 -14   2  13      119.54      110.52     16.64 o
 -13   2  13       21.96        9.59      9.67 o
 -12   2  13      796.28      823.38     27.55 o
 -11   2  13     1587.82     1568.30     54.74 o
 -10   2  13     3895.80     3788.71     47.91 o
  -9   2  13       87.86      134.64      8.84 o
  -8   2  13      314.62      279.01     10.32 o
  -7   2  13     5065.39     5066.17     39.05 o
  -6   2  13     5841.49     5789.81     38.79 o
  -5   2  13     2571.10     2586.13     22.55 o
  -4   2  13        4.68        9.48      3.11 o
  -3   2  13     1332.25     1249.69     15.48 o
  -2   2  13     2998.28     2984.84     31.32 o
  -1   2  13     3941.99     3896.51     38.41 o
   0   2  13      174.21      143.85      8.88 o
   1   2  13       64.37       47.70      6.85 o
   2   2  13     1030.03     1111.10     30.36 o
   3   2  13      185.83      155.89     15.20 o
   4   2  13      115.98      135.44     15.40 o
   5   2  13        0.92       -1.30      9.62 o
 -14   3  13       83.45       78.35     12.96 o
 -13   3  13      377.91      376.60     20.12 o
 -12   3  13      139.05      150.41     12.41 o
 -11   3  13     1603.60     1509.48     28.93 o
 -10   3  13      913.38      938.18     19.65 o
  -9   3  13      800.92      846.72     19.42 o
  -8   3  13      839.39      816.31     15.94 o
  -7   3  13     2038.12     1997.03     21.20 o
  -6   3  13     3177.56     3264.88     27.50 o
  -5   3  13     6285.35     6244.94     45.97 o
  -4   3  13     5240.12     5195.42     39.79 o
  -3   3  13     2414.02     2360.02     24.51 o
  -2   3  13      918.79      946.91     15.81 o
  -1   3  13      665.56      724.42     14.76 o
   0   3  13     2238.39     2184.46     31.56 o
   1   3  13      345.18      358.32     14.13 o
   2   3  13      885.79      826.57     23.38 o
   3   3  13      210.69      215.77     16.82 o
   4   3  13      131.54      132.85     15.50 o
   5   3  13      162.43      153.78     20.20 o
 -14   4  13      348.78      332.19     24.75 o
 -13   4  13       47.03       47.88     10.36 o
 -12   4  13        7.46       10.88      7.66 o
 -11   4  13     1958.46     1968.53     33.51 o
 -10   4  13      106.25      112.89      9.09 o
  -9   4  13      882.59      855.91     20.70 o
  -8   4  13     1929.70     1923.36     25.93 o
  -7   4  13     1884.39     1785.86     23.85 o
  -6   4  13      358.35      398.79      9.57 o
  -5   4  13       67.44       73.59      5.22 o
  -4   4  13       14.29       27.03      4.32 o
  -3   4  13     1420.13     1449.25     20.12 o
  -2   4  13      948.11     1024.38     16.76 o
  -1   4  13      358.39      343.22     11.41 o
   0   4  13      720.29      710.73     17.16 o
   1   4  13      994.29     1068.59     23.29 o
   2   4  13      300.02      296.57     16.17 o
   3   4  13      310.32      356.92     32.73 o
   4   4  13       41.23       62.11     14.55 o
 -13   5  13      431.92      438.09     23.76 o
 -12   5  13      794.70      756.61     23.09 o
 -11   5  13       92.03      114.38     13.66 o
 -10   5  13        8.37       13.07      5.88 o
  -9   5  13     4780.02     4632.38     70.27 o
  -8   5  13      926.58      905.50     18.76 o
  -7   5  13     2509.30     2437.89     35.12 o
  -6   5  13     1167.61     1145.77     18.70 o
  -5   5  13      238.92      248.70      8.50 o
  -4   5  13    11129.78    10816.14     73.91 o
  -3   5  13      172.97      184.71      8.07 o
  -2   5  13      698.67      657.24     14.22 o
  -1   5  13     1403.88     1426.37     23.80 o
   0   5  13      153.58      186.00     10.80 o
   1   5  13     2505.24     2390.90     47.39 o
   2   5  13        2.43        5.39      7.84 o
   3   5  13       18.24        9.92      8.79 o
   4   5  13      279.85      285.47     22.47 o
 -13   6  13       78.39      101.72     19.32 o
 -12   6  13       35.20       30.22      9.36 o
 -11   6  13      327.37      358.20     15.16 o
 -10   6  13       27.10       31.51      8.90 o
  -9   6  13      804.78      770.26     18.03 o
  -8   6  13      277.72      288.50     11.82 o
  -7   6  13       80.03       94.30      8.48 o
  -6   6  13      692.43      678.51     20.14 o
  -5   6  13      261.21      240.25      9.89 o
  -4   6  13       18.46       12.75      4.81 o
  -3   6  13       51.74       70.19      8.76 o
  -2   6  13      388.34      355.18     12.57 o
  -1   6  13       99.20       93.07      7.83 o
   0   6  13      339.33      339.55     13.52 o
   1   6  13       89.92      112.61     10.67 o
   2   6  13        6.41        8.84      8.15 o
   3   6  13       87.76       74.77     12.25 o
 -12   7  13      295.97      304.83     15.20 o
 -11   7  13       96.11       94.36      9.39 o
 -10   7  13      138.49      153.32     10.78 o
  -9   7  13      702.20      703.66     16.37 o
  -8   7  13      188.60      197.73     13.19 o
  -7   7  13      247.78      251.53     11.95 o
  -6   7  13      205.04      256.68     11.13 o
  -5   7  13      448.99      505.77     14.76 o
  -4   7  13      477.14      511.19     14.56 o
  -3   7  13       78.84       80.63      7.33 o
  -2   7  13        6.50        6.89      4.98 o
  -1   7  13      214.19      248.14     12.53 o
   0   7  13      128.64      155.38     15.52 o
   1   7  13      221.03      220.28     23.01 o
   2   7  13       15.02       15.67      8.63 o
   3   7  13       38.45       38.64     10.38 o
 -11   8  13      133.95      128.24      9.19 o
 -10   8  13      681.32      644.30     16.89 o
  -9   8  13       26.90       27.19      6.28 o
  -8   8  13       79.64       90.23      8.91 o
  -7   8  13     1066.55     1065.56     22.65 o
  -6   8  13     1404.91     1392.38     28.62 o
  -5   8  13      818.14      773.87     18.88 o
  -4   8  13        6.06       14.04      6.31 o
  -3   8  13      434.20      464.88     14.73 o
  -2   8  13      956.90      962.57     20.42 o
  -1   8  13      486.25      479.39     15.03 o
   0   8  13        7.27       -2.05     11.05 o
   1   8  13       54.74       67.73      9.16 o
   2   8  13      303.73      317.65     17.67 o
 -10   9  13       77.18       80.15     11.90 o
  -9   9  13      852.80      836.37     15.48 o
  -8   9  13        0.43       -5.13      5.13 o
  -7   9  13      478.16      446.09     18.78 o
  -6   9  13      263.31      292.86     15.98 o
  -5   9  13       83.07       71.89      8.12 o
  -4   9  13      697.95      699.05     18.17 o
  -3   9  13        0.36       -2.48      5.35 o
  -2   9  13      534.76      475.59     15.00 o
  -1   9  13      158.91      150.79      9.56 o
   0   9  13        0.05       -4.09      6.08 o
  -8  10  13       19.77       30.50      8.50 o
  -7  10  13       62.07       62.09      5.50 o
  -6  10  13       49.42       50.57      7.39 o
  -5  10  13       14.36        5.59      6.65 o
  -4  10  13      129.16      133.89      9.72 o
  -3  10  13       14.72       20.47      6.41 o
  -2  10  13       77.61       72.22      8.63 o
 -15   0  14        8.76       12.28     20.85 o
 -14   0  14      803.98      786.71     61.28 o
 -13   0  14      147.70      132.64     30.12 o
 -12   0  14       24.75       25.98     12.63 o
 -11   0  14     5468.38     5391.44    105.78 o
 -10   0  14      332.52      369.04     19.59 o
  -9   0  14     2574.41     2652.33     42.46 o
  -8   0  14     3454.24     3361.96     44.84 o
  -7   0  14     1014.46     1041.45     24.47 o
  -6   0  14    11490.25    11485.05    126.13 o
  -5   0  14        3.72       -3.28      4.46 o
  -4   0  14     1177.09     1204.12     23.56 o
  -3   0  14     6296.89     5949.96     68.75 o
  -2   0  14     1857.78     1913.03     35.63 o
  -1   0  14     3068.38     2894.04     84.06 o
   0   0  14        0.09       11.06     11.10 o
   1   0  14      268.41      297.86     19.60 o
   2   0  14     1223.15     1188.78     43.39 o
   3   0  14      469.51      491.42     30.82 o
   4   0  14       91.07       58.91     16.44 o
 -15   1  14        8.33        7.14     15.36 o
 -14   1  14      282.14      310.60     23.50 o
 -13   1  14      413.26      370.76     24.04 o
 -12   1  14      769.76      751.11     30.65 o
 -11   1  14       32.67       33.46      9.60 o
 -10   1  14        0.08        6.77      9.95 o
  -9   1  14     4105.43     3984.67     42.75 o
  -8   1  14       84.88      101.40      6.38 o
  -7   1  14     1642.81     1679.57     20.67 o
  -6   1  14     1740.16     1678.70     19.22 o
  -5   1  14      131.43      130.06      5.77 o
  -4   1  14     7273.62     7017.98     50.16 o
  -3   1  14      215.62      219.28      7.93 o
  -2   1  14     1255.49     1259.53     22.76 o
  -1   1  14     2240.64     2285.22     31.31 o
   0   1  14        2.56       -1.17      5.62 o
   1   1  14     1595.80     1588.11     29.96 o
   2   1  14      343.31      343.01     30.73 o
   3   1  14       77.49       70.53     11.36 o
   4   1  14      206.51      224.57     17.10 o
 -14   2  14        3.40       11.39     13.13 o
 -13   2  14       67.63       63.41     17.82 o
 -12   2  14      532.09      533.43     24.15 o
 -11   2  14       12.37        4.20      7.86 o
 -10   2  14     1216.28     1318.93     26.62 o
  -9   2  14     1068.38      917.39     18.57 o
  -8   2  14      157.92      166.30      8.09 o
  -7   2  14     2600.39     2645.49     24.85 o
  -6   2  14        2.01        6.00      3.33 o
  -5   2  14      618.43      633.42     12.49 o
  -4   2  14       28.36       39.76      4.90 o
  -3   2  14      329.82      354.15      9.69 o
  -2   2  14     3209.90     3154.87     42.46 o
  -1   2  14        0.60        6.60      5.15 o
   0   2  14        0.58       -1.23      4.95 o
   1   2  14       73.89       67.88      8.74 o
   2   2  14      108.35      138.86     12.94 o
   3   2  14       37.62       27.12     11.17 o
   4   2  14        5.81       -8.84      8.84 o
 -14   3  14      312.12      368.80     21.20 o
 -13   3  14      591.41      588.71     28.23 o
 -12   3  14     1076.75      985.22     32.85 o
 -11   3  14       11.30        5.18      5.82 o
 -10   3  14      790.55      737.43     18.64 o
  -9   3  14     3926.78     3984.47     42.87 o
  -8   3  14     5177.07     5157.81     54.87 o
  -7   3  14     1123.21     1140.10     17.13 o
  -6   3  14     1277.23     1295.68     18.74 o
  -5   3  14     2739.43     2678.31     26.52 o
  -4   3  14      992.52     1061.55     15.53 o
  -3   3  14     2386.84     2310.31     26.81 o
  -2   3  14       19.56       19.16      5.15 o
  -1   3  14      377.16      412.42     13.57 o
   0   3  14     1330.08     1349.38     26.20 o
   1   3  14      537.31      521.98     18.51 o
   2   3  14      228.07      225.49     17.00 o
   3   3  14      246.64      246.75     18.49 o
   4   3  14      161.11      190.97     57.58 o
 -14   4  14      156.59      135.08     16.84 o
 -13   4  14        1.65       12.60      8.43 o
 -12   4  14      160.99      190.84     13.75 o
 -11   4  14      707.67      714.22     20.55 o
 -10   4  14      667.47      671.64     17.72 o
  -9   4  14      243.54      273.63     12.05 o
  -8   4  14      733.30      740.12     16.23 o
  -7   4  14      807.36      763.86     15.37 o
  -6   4  14     1339.26     1332.58     19.58 o
  -5   4  14      496.46      475.17     11.89 o
  -4   4  14       22.41       11.84      4.66 o
  -3   4  14     1463.51     1453.60     24.30 o
  -2   4  14     1280.83     1206.61     23.89 o
  -1   4  14     1265.98     1226.26     22.78 o
   0   4  14        3.06       -0.03      5.68 o
   1   4  14       11.09       17.21      9.15 o
   2   4  14      422.26      388.14     39.44 o
   3   4  14       85.18       93.28     20.27 o
   4   4  14       68.57       56.84     15.06 o
 -13   5  14       94.66      114.25     13.58 o
 -12   5  14       90.88       80.47      9.71 o
 -11   5  14      219.22      243.62     13.39 o
 -10   5  14      690.44      675.79     19.28 o
  -9   5  14       73.00       99.76     10.55 o
  -8   5  14      587.60      616.55     15.23 o
  -7   5  14     1235.87     1167.35     23.54 o
  -6   5  14      214.06      222.28      9.74 o
  -5   5  14     1145.12     1226.74     18.86 o
  -4   5  14      131.43      138.51      8.05 o
  -3   5  14      791.29      843.04     17.48 o
  -2   5  14      986.05      967.08     19.91 o
  -1   5  14       67.53       67.58      8.23 o
   0   5  14      381.47      449.31     17.47 o
   1   5  14        9.05       25.42      8.03 o
   2   5  14       80.02       75.44     12.10 o
   3   5  14      111.65       98.04     15.65 o
 -13   6  14      143.23      113.68     13.39 o
 -12   6  14     1047.05     1127.85     26.40 o
 -11   6  14      409.32      454.98     17.08 o
 -10   6  14     1534.52     1512.93     44.57 o
  -9   6  14       95.44      108.28      8.22 o
  -8   6  14       33.68       60.34      7.46 o
  -7   6  14     4395.92     4543.29     52.26 o
  -6   6  14      308.55      291.84     13.27 o
  -5   6  14     1385.36     1396.45     22.86 o
  -4   6  14      182.99      220.65      9.84 o
  -3   6  14      237.77      245.65     11.86 o
  -2   6  14     2530.09     2558.17     34.47 o
  -1   6  14       60.25       77.88      8.60 o
   0   6  14       39.59       12.49     10.42 o
   1   6  14      277.72      292.27     28.18 o
   2   6  14      139.19      198.10     15.81 o
   3   6  14      206.02      165.54     17.28 o
 -12   7  14       41.50       53.77      9.47 o
 -11   7  14      120.73      111.54     12.67 o
 -10   7  14      198.51      207.30     11.38 o
  -9   7  14      166.49      170.85      9.64 o
  -8   7  14     2178.79     2106.21     33.45 o
  -7   7  14       50.31       52.78      7.91 o
  -6   7  14      327.44      313.01     17.42 o
  -5   7  14     1560.67     1505.92     27.70 o
  -4   7  14      338.70      313.37     12.40 o
  -3   7  14     2256.62     2150.73     30.82 o
  -2   7  14      188.32      221.39     12.05 o
  -1   7  14       16.40       13.07      7.15 o
   0   7  14     1042.84     1057.94     34.64 o
   1   7  14       17.04       11.57      8.40 o
   2   7  14      409.80      440.02     21.61 o
 -11   8  14      223.52      228.42     12.34 o
 -10   8  14      185.62      191.57     10.95 o
  -9   8  14       82.32       87.60      8.55 o
  -8   8  14      450.75      463.21     16.17 o
  -7   8  14      240.69      250.92     12.58 o
  -6   8  14      102.02      122.82      9.77 o
  -5   8  14      162.76      138.82      9.86 o
  -4   8  14       50.30       37.52      6.76 o
  -3   8  14      123.96      136.72      9.76 o
  -2   8  14       28.11       15.75      6.31 o
  -1   8  14        0.07        0.35      8.02 o
   0   8  14       36.48       30.77      8.37 o
   1   8  14       15.73       28.45      9.26 o
  -9   9  14      310.03      334.69     12.85 o
  -8   9  14      196.02      196.34     11.47 o
  -7   9  14        1.54        4.73      6.04 o
  -6   9  14      266.09      273.00     12.93 o
  -5   9  14      342.66      382.47     14.66 o
  -4   9  14      814.19      843.79     20.59 o
  -3   9  14        2.10       -5.48      5.48 o
  -2   9  14       41.70       33.45      7.04 o
  -1   9  14      415.16      459.18     21.93 o
  -7  10  14      230.24      253.56     12.44 o
  -6  10  14      463.49      449.22     15.76 o
  -5  10  14      165.73      181.76     11.15 o
  -4  10  14        1.41       -0.72      6.58 o
  -3  10  14      104.54      129.78      9.70 o
 -15   1  15       89.17      102.11     22.55 o
 -14   1  15      170.06      189.53     20.21 o
 -13   1  15      515.85      509.35     27.57 o
 -12   1  15      395.06      406.48     23.84 o
 -11   1  15        0.07       -6.87      6.87 o
 -10   1  15     1704.89     1561.17     35.44 o
  -9   1  15     3040.13     2916.98     36.73 o
  -8   1  15     1573.89     1746.19     27.39 o
  -7   1  15      361.59      422.77     11.07 o
  -6   1  15      329.25      338.33      9.27 o
  -5   1  15     5166.31     5125.39     38.98 o
  -4   1  15     1010.26     1022.42     17.66 o
  -3   1  15     1908.93     1856.49     25.63 o
  -2   1  15        1.08        5.80      6.32 o
  -1   1  15      650.80      636.84     16.88 o
   0   1  15     1464.66     1527.74     32.94 o
   1   1  15      214.75      204.86     14.74 o
   2   1  15      120.44      127.92     13.33 o
   3   1  15       98.93      127.36     14.37 o
   4   1  15       98.24       94.15     13.82 o
 -14   2  15        0.14       18.79     11.72 o
 -13   2  15      166.21      182.23     21.55 o
 -12   2  15     1944.54     1924.49     56.53 o
 -11   2  15      861.54      855.55     29.60 o
 -10   2  15     5289.63     5176.17     60.14 o
  -9   2  15      307.13      266.73     11.19 o
  -8   2  15      142.40      174.81      8.44 o
  -7   2  15     7193.83     7174.75     54.73 o
  -6   2  15     1391.46     1335.30     18.09 o
  -5   2  15     2871.58     2914.59     31.08 o
  -4   2  15     3071.95     3121.51     32.86 o
  -3   2  15       55.09       67.15      7.19 o
  -2   2  15     3332.42     3287.41     40.09 o
  -1   2  15       26.85       28.56      6.44 o
   0   2  15      228.06      219.38     12.43 o
   1   2  15      731.45      807.20     25.57 o
   2   2  15       78.46       82.57     13.53 o
   3   2  15      548.91      532.56     26.54 o
 -14   3  15       45.52       44.31     15.47 o
 -13   3  15        0.33       11.97      9.10 o
 -12   3  15       28.39       26.86     11.55 o
 -11   3  15        1.02        1.22      6.54 o
 -10   3  15       84.76       79.07      9.31 o
  -9   3  15      100.22       94.46      8.97 o
  -8   3  15      649.06      644.26     16.21 o
  -7   3  15       15.20       33.31      5.05 o
  -6   3  15      124.05      120.80      7.72 o
  -5   3  15     1308.26     1261.19     20.21 o
  -4   3  15      145.13      124.19      8.66 o
  -3   3  15      373.66      378.05     13.05 o
  -2   3  15       46.78       60.37      7.75 o
  -1   3  15      201.78      224.93     12.06 o
   0   3  15      527.49      558.02     19.31 o
   1   3  15      103.21      147.02     14.80 o
   2   3  15      295.09      323.11     20.54 o
   3   3  15       16.92       27.05     12.95 o
 -14   4  15      357.80      340.57     20.70 o
 -13   4  15      231.55      262.01     16.28 o
 -12   4  15        0.13       15.82      7.89 o
 -11   4  15     2095.60     2113.08     33.57 o
 -10   4  15       42.76       39.11      7.58 o
  -9   4  15     1058.71     1102.29     22.37 o
  -8   4  15     3208.29     3178.14     33.21 o
  -7   4  15      461.71      497.40     14.23 o
  -6   4  15     7328.76     7358.17     62.31 o
  -5   4  15      928.92      929.50     19.03 o
  -4   4  15       74.84       78.33      7.65 o
  -3   4  15     4477.69     4527.77     50.03 o
  -2   4  15       84.09      101.04     11.62 o
  -1   4  15      716.88      737.27     21.86 o
   0   4  15      124.47      126.57     12.24 o
   1   4  15       50.91       29.80      9.92 o
   2   4  15      559.96      504.44     28.43 o
   3   4  15       24.20       34.17     13.16 o
 -13   5  15      682.75      715.49     24.30 o
 -12   5  15      254.78      228.52     13.71 o
 -11   5  15       49.66       47.43      8.60 o
 -10   5  15     1165.23     1211.63     26.14 o
  -9   5  15     1320.94     1313.18     22.80 o
  -8   5  15     2357.61     2291.32     28.83 o
  -7   5  15      107.75      100.92      8.05 o
  -6   5  15      695.20      651.86     15.82 o
  -5   5  15      586.93      598.82     16.59 o
  -4   5  15     2197.08     2174.78     30.16 o
  -3   5  15      174.49      148.91      9.60 o
  -2   5  15       74.59       67.13      8.29 o
  -1   5  15      910.88      960.97     27.15 o
   0   5  15      291.40      284.21     23.45 o
   1   5  15      715.87      728.53     27.25 o
   2   5  15       28.65       25.34     11.81 o
 -13   6  15       29.17       46.31     11.02 o
 -12   6  15       21.66       26.25      8.01 o
 -11   6  15      255.82      247.36     13.74 o
 -10   6  15        1.81        4.13      9.15 o
  -9   6  15      641.05      615.48     16.09 o
  -8   6  15      140.65      133.24     10.40 o
  -7   6  15       59.57       73.20      8.67 o
  -6   6  15      425.69      394.92     16.51 o
  -5   6  15      263.52      255.44     10.98 o
  -4   6  15      491.58      436.33     15.50 o
  -3   6  15      399.28      358.53     14.45 o
  -2   6  15       33.09       27.56      7.18 o
  -1   6  15      276.77      212.24     14.65 o
   0   6  15       19.59       17.72      8.98 o
   1   6  15        3.01       15.35      9.29 o
   2   6  15       10.04       14.31     10.11 o
 -12   7  15      310.57      276.72     14.82 o
 -11   7  15       27.81       34.24      7.53 o
 -10   7  15       36.78       31.91      7.05 o
  -9   7  15      621.43      638.64     24.91 o
  -8   7  15        7.81        3.34      5.92 o
  -7   7  15       80.11       74.50      8.72 o
  -6   7  15      503.51      528.96     16.82 o
  -5   7  15      426.58      443.24     15.64 o
  -4   7  15      248.78      298.55     12.46 o
  -3   7  15       67.61       73.68      9.01 o
  -2   7  15       51.01       62.52     10.28 o
  -1   7  15      146.04      158.45     12.82 o
   0   7  15      128.54      130.64     13.46 o
   1   7  15        1.87       13.73      9.11 o
 -11   8  15      898.45      932.29     21.95 o
 -10   8  15       25.63       16.51      7.15 o
  -9   8  15       61.03       58.53      8.11 o
  -8   8  15      446.24      490.61     17.09 o
  -7   8  15      515.37      563.24     17.80 o
  -6   8  15     1002.55      948.73     22.34 o
  -5   8  15        2.47        7.54      6.47 o
  -4   8  15        1.23       -4.34      5.93 o
  -3   8  15      775.12      829.54     20.59 o
  -2   8  15      257.98      235.31     13.44 o
  -1   8  15      596.20      570.88     20.96 o
   0   8  15        7.22       11.48      8.01 o
  -9   9  15      147.38      158.18     10.40 o
  -8   9  15      180.21      184.31     11.82 o
  -7   9  15      273.23      242.28     12.92 o
  -6   9  15       92.47      111.12     10.45 o
  -5   9  15       43.16       48.90      8.25 o
  -4   9  15      396.15      362.09     14.81 o
  -3   9  15       96.91       68.72      8.51 o
  -2   9  15       19.40       15.23      6.61 o
 -15   0  16      169.99      146.20     35.33 o
 -14   0  16       82.18       90.24     30.82 o
 -13   0  16      698.34      795.98     60.70 o
 -12   0  16      376.14      325.64     40.20 o
 -11   0  16     4107.81     3648.70    124.42 o
 -10   0  16      354.85      401.44     22.90 o
  -9   0  16      820.60      933.99     32.44 o
  -8   0  16    11051.82    10322.39    179.37 o
  -7   0  16      412.66      399.52     16.43 o
  -6   0  16     7605.60     7628.49     86.36 o
  -5   0  16        5.08        1.90      5.77 o
  -4   0  16       42.73       45.00      7.98 o
  -3   0  16     5827.31     5870.32     85.90 o
  -2   0  16       29.52       21.49      9.96 o
  -1   0  16     4114.13     4153.63    150.98 o
   0   0  16      258.85      304.01     52.36 o
   1   0  16       27.56       70.21     16.11 o
   2   0  16      781.00      751.13     37.96 o
   3   0  16        4.87       19.90     14.44 o
 -14   1  16       11.92        5.50     14.25 o
 -13   1  16      591.56      615.92     29.72 o
 -12   1  16        4.32        4.36      9.02 o
 -11   1  16      243.37      235.12     15.94 o
 -10   1  16     1013.04     1023.99     29.87 o
  -9   1  16      534.79      501.47     14.57 o
  -8   1  16     2591.77     2579.45     42.61 o
  -7   1  16       28.14       25.27      5.33 o
  -6   1  16       36.52       51.06      6.37 o
  -5   1  16     1929.47     1870.66     25.58 o
  -4   1  16      770.79      743.10     16.50 o
  -3   1  16       31.04       26.38      6.27 o
  -2   1  16        0.14        2.69      5.42 o
  -1   1  16        2.49        4.27      6.31 o
   0   1  16      316.04      285.80     16.83 o
   1   1  16      168.67      209.15     20.18 o
   2   1  16       23.78       31.64     10.37 o
   3   1  16        0.01        2.43      9.22 o
 -14   2  16        4.37       10.16     11.76 o
 -13   2  16       19.04       17.65     10.87 o
 -12   2  16      205.40      204.13     16.51 o
 -11   2  16       59.38       63.09     10.51 o
 -10   2  16      789.79      798.23     23.30 o
  -9   2  16      248.12      256.85     11.53 o
  -8   2  16        8.70        7.52      7.08 o
  -7   2  16     2017.59     2080.18     26.86 o
  -6   2  16        5.41        2.89      4.82 o
  -5   2  16      232.27      223.91     10.62 o
  -4   2  16     1094.55     1061.21     21.04 o
  -3   2  16      732.04      677.45     22.26 o
  -2   2  16     1065.44     1095.73     24.11 o
  -1   2  16        4.62       12.69      9.53 o
   0   2  16       47.17       21.06     14.07 o
   1   2  16      139.17      195.35     17.56 o
   2   2  16        5.38       -1.02      9.17 o
   3   2  16      150.93      147.67     17.81 o
 -14   3  16      679.27      803.44     42.56 o
 -13   3  16      367.86      389.52     25.34 o
 -12   3  16      652.90      683.66     23.92 o
 -11   3  16       27.12       16.17     10.75 o
 -10   3  16      581.77      566.38     18.35 o
  -9   3  16     4049.10     4080.54     48.66 o
  -8   3  16      874.39      890.78     17.94 o
  -7   3  16      206.03      234.91     12.99 o
  -6   3  16      755.53      723.65     17.89 o
  -5   3  16     3312.73     3282.45     40.27 o
  -4   3  16     2302.10     2267.19     32.54 o
  -3   3  16      228.77      238.44     12.42 o
  -2   3  16      198.12      216.36     12.23 o
  -1   3  16     1014.54      997.24     25.54 o
   0   3  16      754.96      771.75     28.61 o
   1   3  16       60.29       40.36     11.27 o
   2   3  16       51.11       33.85     13.52 o
 -14   4  16       81.06       62.50     12.67 o
 -13   4  16      139.70      142.21     14.52 o
 -12   4  16       49.02       36.42      8.03 o
 -11   4  16     1352.26     1341.62     29.36 o
 -10   4  16      230.87      214.76     14.51 o
  -9   4  16      114.30      104.91      9.30 o
  -8   4  16     1025.92     1083.22     20.00 o
  -7   4  16     1494.50     1436.64     25.88 o
  -6   4  16     3052.58     3000.96     36.33 o
  -5   4  16      156.11      125.94     10.18 o
  -4   4  16       43.16       69.20     13.25 o
  -3   4  16      728.19      765.19     22.41 o
  -2   4  16      207.20      195.74     15.05 o
  -1   4  16      589.04      527.53     23.29 o
   0   4  16        3.34        4.65      8.09 o
   1   4  16       14.63       20.54     12.92 o
   2   4  16      119.34      137.52     18.47 o
 -13   5  16        1.94        3.59      8.59 o
 -12   5  16       24.88       26.42      7.83 o
 -11   5  16       64.78       73.92      9.59 o
 -10   5  16       39.61       52.89      8.77 o
  -9   5  16      244.09      263.39     10.97 o
  -8   5  16        3.22        4.99      5.25 o
  -7   5  16        4.98        2.86      5.65 o
  -6   5  16      302.32      353.07     19.90 o
  -5   5  16      373.35      419.36     15.71 o
  -4   5  16       39.13       55.79      8.22 o
  -3   5  16       40.97       39.02      7.75 o
  -2   5  16        3.42        9.79      7.80 o
  -1   5  16      206.18      211.47     26.96 o
   0   5  16        5.41        1.98      8.64 o
   1   5  16        3.79       10.21      9.23 o
 -12   6  16      488.31      497.42     18.95 o
 -11   6  16      101.59       97.25     10.61 o
 -10   6  16     2065.95     2056.95     33.18 o
  -9   6  16      216.38      238.70     11.48 o
  -8   6  16       13.30       18.64      6.78 o
  -7   6  16     3285.58     3387.03     78.99 o
  -6   6  16        8.99       14.31      6.49 o
  -5   6  16      343.71      335.11     16.21 o
  -4   6  16      989.48     1014.79     25.03 o
  -3   6  16       31.62       46.02      9.28 o
  -2   6  16     1900.73     1929.34     47.42 o
  -1   6  16        5.94        7.29     10.46 o
   0   6  16       81.81       54.09     11.46 o
   1   6  16      417.58      498.70     24.69 o
 -12   7  16      294.31      278.84     15.29 o
 -11   7  16      139.90      218.08     12.61 o
 -10   7  16      127.25      130.39     10.49 o
  -9   7  16      961.11      965.69     22.11 o
  -8   7  16      165.12      146.53     11.26 o
  -7   7  16      372.80      361.62     15.06 o
  -6   7  16      551.13      607.85     18.48 o
  -5   7  16      197.14      203.75     11.91 o
  -4   7  16      524.03      483.21     26.01 o
  -3   7  16      287.86      273.46     15.90 o
  -2   7  16        0.29        1.26      7.12 o
  -1   7  16      111.64      119.03     13.59 o
   0   7  16      191.59      243.22     17.57 o
 -10   8  16       82.11       70.07     11.26 o
  -9   8  16        2.55       11.31      6.55 o
  -8   8  16      373.14      370.71     22.75 o
  -7   8  16      124.55      124.19     10.72 o
  -6   8  16        3.81        8.14      6.70 o
  -5   8  16      569.13      548.79     17.96 o
  -4   8  16        1.39        6.01      6.47 o
  -3   8  16      147.70      158.33     12.26 o
  -2   8  16      217.66      223.16     16.01 o
  -1   8  16       48.12       45.50      9.88 o
  -8   9  16      435.12      437.82     17.04 o
  -7   9  16       60.37       81.34      9.72 o
  -6   9  16       98.85      112.20     10.43 o
  -5   9  16      323.62      350.89     15.37 o
  -4   9  16      283.76      304.11     14.30 o
  -3   9  16       17.36        4.63     22.24 o
 -14   1  17      735.17      758.86     44.07 o
 -13   1  17      219.20      219.32     25.88 o
 -12   1  17      442.41      426.61     46.57 o
 -11   1  17      378.17      378.33     31.19 o
 -10   1  17      530.63      534.37     20.58 o
  -9   1  17     3818.54     3823.62     51.46 o
  -8   1  17     1033.49     1005.07     23.68 o
  -7   1  17       37.35       63.12      7.35 o
  -6   1  17     1629.33     1594.89     27.25 o
  -5   1  17     1112.09     1110.15     20.87 o
  -4   1  17     2462.05     2419.29     31.91 o
  -3   1  17       67.41       70.36      8.13 o
  -2   1  17        7.93        3.86      6.48 o
  -1   1  17      174.29      191.70     14.92 o
   0   1  17      226.14      242.54     16.62 o
   1   1  17      233.45      190.04     16.15 o
   2   1  17        0.26        3.46      9.23 o
 -14   2  17       30.76       22.96     13.04 o
 -13   2  17        0.95       -0.16     12.35 o
 -12   2  17      768.14      728.48     30.33 o
 -11   2  17      580.72      613.94     24.08 o
 -10   2  17     1110.25     1159.24     28.23 o
  -9   2  17      139.76      125.26      9.90 o
  -8   2  17      628.91      570.18     16.75 o
  -7   2  17     4529.56     4518.65     48.55 o
  -6   2  17      557.96      569.79     16.44 o
  -5   2  17     1393.34     1390.54     25.24 o
  -4   2  17     1931.33     1938.73     33.42 o
  -3   2  17     1134.27     1078.58     24.81 o
  -2   2  17     1879.51     1888.29     50.18 o
  -1   2  17        3.09        2.36      8.47 o
   0   2  17       93.48       85.03     13.48 o
   1   2  17      425.80      494.57     37.07 o
   2   2  17       36.60       21.63     11.37 o
 -14   3  17       93.35       93.31     17.36 o
 -13   3  17      109.59      134.20     17.90 o
 -12   3  17      386.41      383.68     21.34 o
 -11   3  17      369.18      358.92     18.76 o
 -10   3  17      144.11      148.66     12.39 o
  -9   3  17     1313.45     1286.89     27.78 o
  -8   3  17      256.94      271.38     12.43 o
  -7   3  17     1296.06     1301.85     23.02 o
  -6   3  17      376.68      375.86     13.87 o
  -5   3  17      257.58      265.00     14.92 o
  -4   3  17      928.59      851.18     26.05 o
  -3   3  17        0.36        2.59      7.91 o
  -2   3  17      274.69      252.08     20.93 o
  -1   3  17       99.54       74.46     11.12 o
   0   3  17       20.17       -2.36     10.20 o
   1   3  17       93.46       52.46     14.99 o
 -14   4  17       16.18       -6.26     18.65 o
 -13   4  17       49.74       67.77     13.39 o
 -12   4  17      317.71      328.53     18.01 o
 -11   4  17      915.90      900.25     28.19 o
 -10   4  17       95.69       96.62     10.23 o
  -9   4  17       66.06       63.44      8.04 o
  -8   4  17     1384.63     1468.13     25.46 o
  -7   4  17      348.43      403.29     23.74 o
  -6   4  17     1272.02     1344.46     27.74 o
  -5   4  17       22.00       29.58      7.41 o
  -4   4  17        9.03       10.86      7.96 o
  -3   4  17     1640.13     1762.16     41.38 o
  -2   4  17        3.99        3.03      8.79 o
  -1   4  17      344.04      352.43     20.80 o
   0   4  17      413.42      442.64     39.97 o
   1   4  17        0.13       -2.64     10.21 o
 -13   5  17     1094.69     1112.13     42.35 o
 -12   5  17        6.84       14.96      9.25 o
 -11   5  17       56.09       47.82      8.81 o
 -10   5  17     1127.95     1154.74     23.33 o
  -9   5  17      562.34      575.49     16.51 o
  -8   5  17     3031.99     3013.77     43.11 o
  -7   5  17       71.27       82.90      9.37 o
  -6   5  17      246.42      275.81     16.45 o
  -5   5  17     3053.05     2999.30     52.97 o
  -4   5  17      590.80      590.02     20.24 o
  -3   5  17      550.17      510.04     31.50 o
  -2   5  17      296.98      302.89     19.22 o
  -1   5  17      134.83      148.76     15.08 o
   0   5  17      269.53      266.13     26.98 o
   1   5  17      140.48      141.68     25.02 o
 -12   6  17      197.30      215.48     14.25 o
 -11   6  17       15.28       13.17      6.91 o
 -10   6  17      101.80      112.03     10.13 o
  -9   6  17        0.06        7.62      6.40 o
  -8   6  17       24.50       22.49      7.28 o
  -7   6  17      183.02      179.73     13.79 o
  -6   6  17      130.38      122.09     11.70 o
  -5   6  17        3.67       -5.81      6.74 o
  -4   6  17      154.00      162.80     13.47 o
  -3   6  17       62.16       48.41      9.70 o
  -2   6  17       18.44        5.31      8.82 o
  -1   6  17      128.32      122.22     14.30 o
   0   6  17        3.08        1.00      9.20 o
 -11   7  17        7.72       14.84      7.51 o
 -10   7  17      154.44      185.45     12.01 o
  -9   7  17      304.63      309.32     14.70 o
  -8   7  17       12.05       16.76      7.27 o
  -7   7  17        3.46        8.42      6.71 o
  -6   7  17      275.97      313.12     16.60 o
  -5   7  17      344.66      364.25     17.05 o
  -4   7  17        6.41        9.91      8.15 o
  -3   7  17       27.78       16.29      8.64 o
  -2   7  17      105.87      116.12     14.09 o
  -1   7  17       55.64       65.65     12.44 o
 -10   8  17       96.69       87.40      9.65 o
  -9   8  17       36.32       37.84      8.08 o
  -8   8  17      502.03      557.85     19.25 o
  -7   8  17      488.87      490.17     18.03 o
  -6   8  17     1058.08     1054.17     25.02 o
  -5   8  17       20.74       33.28      8.23 o
  -4   8  17       19.02       26.08      9.24 o
  -3   8  17      385.40      394.18     19.32 o
 -14   0  18       31.95       14.60     22.71 o
 -13   0  18        8.12       26.18     21.89 o
 -12   0  18     1236.22     1053.97     67.54 o
 -11   0  18     1379.34     1306.75     71.82 o
 -10   0  18      914.66      961.50     44.49 o
  -9   0  18        0.70        4.44      8.54 o
  -8   0  18     1343.40     1362.25     40.62 o
  -7   0  18     5288.05     5164.57     75.22 o
  -6   0  18     1456.43     1486.89     35.72 o
  -5   0  18       10.57       13.65      8.75 o
  -4   0  18      264.89      273.11     16.65 o
  -3   0  18     2241.19     2323.85     63.85 o
  -2   0  18       20.25       23.31     12.70 o
  -1   0  18      199.02      198.43     22.52 o
   0   0  18       13.57        1.23     12.24 o
   1   0  18       37.93       50.76     28.90 o
 -14   1  18       21.89       16.09     15.45 o
 -13   1  18      508.13      502.19     35.67 o
 -12   1  18       94.34       62.43     17.73 o
 -11   1  18      100.21      111.37     15.75 o
 -10   1  18     1319.44     1373.00     33.15 o
  -9   1  18        0.28       -5.47      5.96 o
  -8   1  18     1806.66     1801.75     30.69 o
  -7   1  18     1305.04     1266.72     30.53 o
  -6   1  18       50.01       51.65      7.79 o
  -5   1  18     1795.89     1774.97     27.71 o
  -4   1  18       77.86       71.34      8.44 o
  -3   1  18      570.65      582.84     20.09 o
  -2   1  18     1134.41     1156.44     32.13 o
  -1   1  18        0.46       -7.73      7.73 o
   0   1  18      587.56      606.96     24.74 o
   1   1  18        0.40       -8.32      8.51 o
 -14   2  18       69.36       94.30     22.53 o
 -13   2  18      343.69      362.39     34.35 o
 -12   2  18       64.13       61.92     12.04 o
 -11   2  18      370.11      324.25     19.18 o
 -10   2  18        6.33        1.46      6.30 o
  -9   2  18        3.58       12.21      7.21 o
  -8   2  18      226.90      262.03     14.02 o
  -7   2  18      505.66      512.03     18.23 o
  -6   2  18      113.72      126.71      9.92 o
  -5   2  18       50.89       38.11      8.49 o
  -4   2  18      367.51      371.65     16.88 o
  -3   2  18      181.90      199.48     14.64 o
  -2   2  18      120.81      147.25     15.83 o
  -1   2  18       53.19       45.96     11.91 o
   0   2  18        7.81        4.48      9.88 o
   1   2  18       50.63       38.98     12.01 o
 -14   3  18      231.44      220.31     22.64 o
 -13   3  18      275.82      257.37     22.30 o
 -12   3  18      214.26      230.79     20.54 o
 -11   3  18       86.85       88.87     11.72 o
 -10   3  18      991.10      996.25     27.07 o
  -9   3  18     1809.09     1769.70     44.88 o
  -8   3  18      793.72      822.46     21.51 o
  -7   3  18       18.52       10.53      5.75 o
  -6   3  18     2061.63     2057.00     42.87 o
  -5   3  18     1358.32     1371.83     34.39 o
  -4   3  18     1072.11     1065.98     30.34 o
  -3   3  18      153.53      148.89     15.37 o
  -2   3  18        8.60       29.15     10.31 o
  -1   3  18      499.48      553.13     31.12 o
   0   3  18      328.98      309.00     25.18 o
   1   3  18       45.36       34.84     30.29 o
 -13   4  18       96.62       82.59     14.63 o
 -12   4  18      247.90      265.15     18.96 o
 -11   4  18      777.91      792.90     25.61 o
 -10   4  18      185.02      181.62     14.09 o
  -9   4  18       59.57       87.44     10.72 o
  -8   4  18      327.64      323.93     14.84 o
  -7   4  18      587.69      559.91     19.76 o
  -6   4  18      831.75      826.19     26.47 o
  -5   4  18       38.68       38.96      9.49 o
  -4   4  18       57.35       64.05     10.84 o
  -3   4  18      293.64      289.60     19.44 o
  -2   4  18      494.76      486.69     24.28 o
  -1   4  18       34.55       26.94     10.95 o
   0   4  18        6.74       10.45     11.67 o
 -13   5  18       17.91       25.41      9.75 o
 -12   5  18       23.83       30.77      9.01 o
 -11   5  18      154.76      154.18     12.61 o
 -10   5  18       40.61       32.99      7.92 o
  -9   5  18      622.09      678.68     19.28 o
  -8   5  18       37.88       42.17      8.19 o
  -7   5  18       76.81       82.93     11.98 o
  -6   5  18      294.22      345.29     18.32 o
  -5   5  18      157.61      135.00     17.90 o
  -4   5  18      200.05      235.74     18.23 o
  -3   5  18      184.41      169.78     16.17 o
  -2   5  18        6.91       12.40      9.65 o
  -1   5  18      193.64      201.00     17.76 o
 -12   6  18      363.22      363.01     17.39 o
 -11   6  18      388.46      396.81     17.46 o
 -10   6  18       61.52       43.67      9.07 o
  -9   6  18       48.62       69.22      9.04 o
  -8   6  18      536.35      566.62     21.29 o
  -7   6  18     1208.13     1243.69     30.41 o
  -6   6  18      688.72      666.73     26.26 o
  -5   6  18        8.48       17.88      9.01 o
  -4   6  18      650.97      663.43     24.26 o
  -3   6  18      172.05      188.78     16.78 o
  -2   6  18      356.49      354.27     26.43 o
  -1   6  18        9.77       10.81     10.05 o
 -11   7  18      150.92      157.02     13.16 o
 -10   7  18       11.80        6.40      6.80 o
  -9   7  18     1486.53     1501.85     34.56 o
  -8   7  18       30.04       31.19      8.32 o
  -7   7  18      487.86      484.12     20.22 o
  -6   7  18      726.44      733.90     26.21 o
  -5   7  18      191.59      174.41     14.73 o
  -4   7  18      474.49      451.99     21.11 o
  -3   7  18        0.15       -0.65      9.11 o
  -9   8  18        9.54       13.41      9.65 o
  -8   8  18       40.00       43.98      8.89 o
  -7   8  18       30.69       44.87      8.91 o
  -6   8  18       51.87       30.91      8.60 o
  -5   8  18       36.76       34.90      9.70 o
 -14   1  19      539.53      553.15     39.74 o
 -13   1  19      395.00      397.16     33.14 o
 -12   1  19      234.68      214.54     25.67 o
 -11   1  19      156.58      163.79     18.14 o
 -10   1  19      563.02      585.46     33.63 o
  -9   1  19     1834.37     1853.10     63.53 o
  -8   1  19      133.57      143.93     10.72 o
  -7   1  19      180.88      170.77     11.21 o
  -6   1  19     1468.55     1507.61     29.71 o
  -5   1  19      817.89      884.38     27.51 o
  -4   1  19     1127.08     1120.42     30.76 o
  -3   1  19       41.65       67.15     11.79 o
  -2   1  19      338.18      372.09     23.49 o
  -1   1  19      350.81      349.68     20.43 o
   0   1  19        0.89       -9.48      9.48 o
 -14   2  19       31.16       15.49     15.50 o
 -13   2  19      490.89      438.61     54.85 o
 -12   2  19      184.74      168.54     19.00 o
 -11   2  19     1515.05     1532.59     46.45 o
 -10   2  19       62.99       62.62     11.29 o
  -9   2  19       20.60       28.28      8.60 o
  -8   2  19     1708.08     1654.18     35.17 o
  -7   2  19      922.09      872.86     25.20 o
  -6   2  19     1369.24     1426.02     28.94 o
  -5   2  19       29.74       48.26     10.30 o
  -4   2  19      101.01      106.45     12.58 o
  -3   2  19     1061.93     1063.77     48.99 o
  -2   2  19      315.94      291.02     20.93 o
  -1   2  19       93.57       84.88     14.59 o
   0   2  19        0.99       -2.28     10.14 o
 -13   3  19       12.12       31.35     13.53 o
 -12   3  19      291.46      268.49     18.91 o
 -11   3  19       20.82       13.02      8.57 o
 -10   3  19       97.98      110.58     12.05 o
  -9   3  19      439.84      400.49     24.63 o
  -8   3  19       69.71       74.79     11.79 o
  -7   3  19      485.99      505.34     19.70 o
  -6   3  19      257.64      255.77     17.21 o
  -5   3  19      121.33      132.85     15.45 o
  -4   3  19      474.39      456.11     23.78 o
  -3   3  19      162.71      190.71     17.48 o
  -2   3  19      192.22      167.15     20.52 o
  -1   3  19      190.46      188.35     21.52 o
   0   3  19       14.68       28.03     18.65 o
 -13   4  19       22.38       20.74     11.51 o
 -12   4  19     1066.04     1121.72     35.29 o
 -11   4  19        6.25        1.29      7.74 o
 -10   4  19      475.94      493.44     20.63 o
  -9   4  19      261.09      232.00     15.07 o
  -8   4  19      151.63      160.98     11.79 o
  -7   4  19     1598.77     1575.84     60.38 o
  -6   4  19       45.06       46.35     12.39 o
  -5   4  19        3.03       -7.81      7.81 o
  -4   4  19      534.56      578.93     32.21 o
  -3   4  19      258.56      283.10     20.16 o
  -2   4  19      153.97      150.66     16.35 o
  -1   4  19        1.60        2.76     10.85 o
 -12   5  19       49.29       55.48     13.53 o
 -11   5  19       73.79      100.57     12.63 o
 -10   5  19     1038.37     1088.95     30.10 o
  -9   5  19      452.09      480.64     18.55 o
  -8   5  19      647.71      604.30     23.19 o
  -7   5  19      100.12      101.47     12.85 o
  -6   5  19       20.37       34.24     10.03 o
  -5   5  19     1597.49     1577.93     56.27 o
  -4   5  19      186.11      185.60     17.52 o
  -3   5  19       98.45       52.10     12.05 o
  -2   5  19      169.00      222.83     33.87 o
 -11   6  19       26.42       23.01      8.66 o
 -10   6  19      258.41      256.73     16.73 o
  -9   6  19        0.74        7.71      8.03 o
  -8   6  19        6.32       -6.81      8.11 o
  -7   6  19      331.18      286.12     18.29 o
  -6   6  19      137.32      117.34     13.66 o
  -5   6  19      111.15       97.36     14.49 o
  -4   6  19      143.46       95.83     14.13 o
  -3   6  19      104.65      109.33     18.75 o
 -10   7  19      297.36      326.28     15.53 o
  -9   7  19       81.56      108.03     11.04 o
  -8   7  19       71.70       87.69     11.85 o
  -7   7  19       63.19       88.01     12.97 o
  -6   7  19      227.80      268.01     18.06 o
  -5   7  19      490.60      581.53     24.07 o
  -4   7  19      107.17      111.74     15.24 o
 -14   0  20       82.36       98.24     31.39 o
 -13   0  20       59.61       66.73     26.41 o
 -12   0  20     2199.61     2064.85     98.24 o
 -11   0  20       74.31       85.38     26.30 o
 -10   0  20     1203.82     1148.96     67.77 o
  -9   0  20      468.96      456.79     41.82 o
  -8   0  20      244.01      261.72     24.45 o
  -7   0  20     2724.54     2753.76    158.42 o
  -6   0  20        5.79       -4.53      9.39 o
  -5   0  20      259.29      244.86     24.64 o
  -4   0  20      973.53     1029.40     44.33 o
  -3   0  20      631.53      658.58     36.75 o
  -2   0  20      809.84      871.65     43.18 o
  -1   0  20      332.49      302.37     29.07 o
 -14   1  20      220.60      216.43     28.74 o
 -13   1  20      183.98      201.06     26.50 o
 -12   1  20       18.24        4.17     17.43 o
 -11   1  20       40.71       21.08     11.61 o
 -10   1  20      407.33      380.81     24.29 o
  -9   1  20      463.89      475.92     25.47 o
  -8   1  20      551.13      509.25     20.15 o
  -7   1  20      147.23      153.06     12.82 o
  -6   1  20      136.71      128.50     11.96 o
  -5   1  20      669.49      689.48     25.67 o
  -4   1  20       72.33       45.06     12.86 o
  -3   1  20      195.86      171.95     18.10 o
  -2   1  20      157.83      171.08     18.49 o
  -1   1  20       10.99       12.91     12.04 o
 -13   2  20       25.47        8.82     15.33 o
 -12   2  20       11.73       -5.27      9.72 o
 -11   2  20      419.75      500.40     28.60 o
 -10   2  20       48.85       33.57     10.41 o
  -9   2  20        8.94       20.75      8.06 o
  -8   2  20      599.65      611.59     22.37 o
  -7   2  20       33.47       55.46     18.43 o
  -6   2  20      632.51      634.92     29.17 o
  -5   2  20      259.85      273.04     17.60 o
  -4   2  20       19.82       39.93     10.48 o
  -3   2  20      158.20      188.19     18.38 o
  -2   2  20       64.09       78.81     14.80 o
  -1   2  20       15.03        5.50     10.93 o
 -13   3  20      472.87      442.64     36.27 o
 -12   3  20       43.47       56.00     14.80 o
 -11   3  20      308.31      312.14     20.59 o
 -10   3  20      904.24      923.26     30.83 o
  -9   3  20     1033.53     1045.14     32.43 o
  -8   3  20      476.22      513.87     22.86 o
  -7   3  20       12.77       17.19     10.19 o
  -6   3  20      863.32      899.77     54.80 o
  -5   3  20      880.98      890.37     46.93 o
  -4   3  20      244.18      223.44     19.02 o
  -3   3  20        0.61       -0.49      9.21 o
  -2   3  20      113.05      130.52     20.06 o
 -12   4  20      301.70      289.05     34.13 o
 -11   4  20      334.00      340.98     18.93 o
 -10   4  20      230.61      245.16     16.27 o
  -9   4  20       58.38       81.06     14.28 o
  -8   4  20      136.72      100.86     15.27 o
  -7   4  20      626.06      591.19     28.09 o
  -6   4  20       78.84       51.55     13.09 o
  -5   4  20       21.62       15.04     10.67 o
  -4   4  20      142.82      170.41     17.54 o
  -3   4  20      159.81      137.88     16.64 o
  -2   4  20      163.84      143.27     20.24 o
 -12   5  20        3.19        7.24     10.54 o
 -11   5  20      193.83      217.79     20.02 o
 -10   5  20        9.15       15.41      8.69 o
  -9   5  20        5.65       14.61      8.44 o
  -8   5  20       88.43      107.09     12.44 o
  -7   5  20        8.60       11.42     10.77 o
  -6   5  20      285.40      295.88     21.65 o
  -5   5  20       14.16       16.08     10.58 o
  -4   5  20       16.41        4.68     10.02 o
  -3   5  20       95.53      103.20     15.46 o
 -10   6  20       12.83       18.91     10.03 o
  -9   6  20        2.33        9.44      8.62 o
  -8   6  20     1190.84     1291.73     42.40 o
  -7   6  20      262.57      270.70     18.68 o
  -6   6  20      513.71      489.48     35.16 o
  -5   6  20       64.36       78.21     16.13 o
  -4   6  20       62.55      110.59     15.80 o
  -7   7  20       16.46       14.56     11.70 o
 -13   1  21      116.62      108.18     21.98 o
 -12   1  21        7.35       -7.65     12.98 o
 -11   1  21      204.51      210.75     20.58 o
 -10   1  21      794.90      776.91     42.78 o
  -9   1  21      435.05      439.24     25.90 o
  -8   1  21      139.76      131.13     14.40 o
  -7   1  21       59.57       63.29     10.67 o
  -6   1  21      380.90      396.78     26.67 o
  -5   1  21      625.95      649.66     30.07 o
  -4   1  21      161.97      148.32     20.99 o
  -3   1  21       18.12       12.50     11.39 o
  -2   1  21       82.53       96.11     16.05 o
 -13   2  21      856.91      889.37     48.36 o
 -12   2  21      552.84      613.95     47.86 o
 -11   2  21     1419.17     1461.75     56.66 o
 -10   2  21        5.65        3.53     10.91 o
  -9   2  21        0.04       12.87      9.15 o
  -8   2  21     1369.95     1421.06     37.51 o
  -7   2  21      463.05      440.03     25.71 o
  -6   2  21     1195.29     1149.83     38.84 o
  -5   2  21      200.90      225.32     22.23 o
  -4   2  21       44.41       39.13     23.63 o
  -3   2  21      627.98      659.24     36.93 o
 -12   3  21       14.40        5.81     11.52 o
 -11   3  21       43.30       45.65     13.97 o
 -10   3  21      129.56      135.22     15.45 o
  -9   3  21        4.60        9.63      9.10 o
  -8   3  21       20.83        9.97     11.19 o
  -7   3  21        0.62       -3.78      9.17 o
  -6   3  21       10.96        8.98     10.31 o
  -5   3  21        3.50       11.02     10.51 o
  -4   3  21        8.77       22.29     11.45 o
  -3   3  21       43.05       24.70     14.18 o
 -12   4  21      785.92      870.38     38.87 o
 -11   4  21       29.27       49.25     12.53 o
 -10   4  21        7.83       12.08      9.57 o
  -9   4  21      592.90      624.79     35.70 o
  -8   4  21       26.38       24.21     11.54 o
  -7   4  21      688.07      715.58     31.57 o
  -6   4  21       13.31       29.29     12.11 o
  -5   4  21       46.13       34.08     15.08 o
  -4   4  21      714.77      791.04     32.92 o
 -11   5  21      397.93      418.60     23.77 o
 -10   5  21      336.40      372.06     25.81 o
  -9   5  21      786.75      786.51     34.48 o
  -8   5  21      134.22      106.40     16.55 o
  -7   5  21       17.11       39.48     12.57 o
  -6   5  21      528.94      552.43     28.30 o
  -5   5  21      438.49      428.70     25.74 o
  -9   6  21        0.59       -3.36     22.59 o
  -8   6  21        4.78        5.84     10.78 o
  -7   6  21      167.42      117.90     17.21 o
 -12   0  22      665.92      612.48     56.53 o
 -11   0  22      222.51      243.28     39.62 o
 -10   0  22      115.46      156.97     32.67 o
  -9   0  22      682.23      721.60     40.43 o
  -8   0  22      461.54      484.84     43.67 o
  -7   0  22     1366.42     1369.15    105.13 o
  -6   0  22        9.32        5.68     16.80 o
  -5   0  22       16.06       19.35     20.85 o
  -4   0  22      730.81      868.13     44.68 o
 -12   1  22        4.34        2.02     13.72 o
 -11   1  22      460.05      404.55     32.85 o
 -10   1  22       49.09       36.27     12.87 o
  -9   1  22      693.66      676.49     32.09 o
  -8   1  22        0.31       -2.55      9.29 o
  -7   1  22       24.95       17.51     11.31 o
  -6   1  22      225.07      208.32     17.04 o
  -5   1  22       50.32       39.64     12.63 o
  -4   1  22      189.82      171.66     19.64 o
 -12   2  22       13.24       21.52     15.47 o
 -11   2  22       58.29       52.32     14.48 o
 -10   2  22       50.02       66.34     15.17 o
  -9   2  22       20.67       19.32     10.24 o
  -8   2  22      118.56      149.65     17.89 o
  -7   2  22       12.19       38.48     12.54 o
  -6   2  22      107.75       92.28     15.76 o
  -5   2  22       41.92       64.13     17.45 o
  -4   2  22       14.74       22.86     15.87 o
 -12   3  22        6.67       -2.49     11.58 o
 -11   3  22      193.66      204.09     24.65 o
 -10   3  22     1344.27     1366.47     39.35 o
  -9   3  22      315.62      285.97     23.01 o
  -8   3  22       39.18       25.01     11.85 o
  -7   3  22       53.45       68.15     14.71 o
  -6   3  22      352.80      390.57     25.59 o
  -5   3  22      701.35      633.29     30.92 o
 -11   4  22       57.25       67.49     13.96 o
 -10   4  22       76.18       80.43     14.23 o
  -9   4  22      180.59      176.83     20.04 o
  -8   4  22      249.10      241.20     21.84 o
  -7   4  22      432.07      405.92     25.86 o
  -6   4  22      143.42       81.11     15.56 o
  -5   4  22        0.57       -5.91     20.04 o
  -9   5  22       24.82       20.50     23.75 o
  -8   5  22        0.23       -9.14      9.14 o
 -11   1  23      158.18      149.53     24.17 o
 -10   1  23      730.27      821.73     35.85 o
  -9   1  23      177.97      156.24     19.17 o
  -8   1  23       26.71        9.94     14.28 o
  -7   1  23      234.86      239.30     21.52 o
  -6   1  23      154.60      161.96     19.20 o
 -11   2  23      264.20      263.38     23.74 o
 -10   2  23       25.32       26.15     13.73 o
  -9   2  23      222.86      223.18     22.09 o
  -8   2  23      616.25      647.90     47.74 o
  -7   2  23      137.69      148.32     18.95 o
  -6   2  23       79.84       63.21     15.20 o
 -10   3  23      171.29      209.07     22.59 o
  -9   3  23        3.33        5.55     11.51 o
  -8   3  23      220.36      240.37     24.58 o
  -7   3  23      102.72       99.94     16.99 o
  -9   0  24      106.40      139.83     33.25 o
 
